# Supplementary material for: Genetic Landscape of Major Depressive Disorder: Assessment of Potential Diagnostic and Antidepressant Response Markers
Source: Int J Neuropsychopharmacol. 2023 Jan 19;26(10):692–738. doi: 10.1093/ijnp/pyad001 (PMC10586057; doi:10.1093/ijnp/pyad001)
Supplement: pyad001_suppl_Supplementary_Tables_S1-S7 [file pyad001_suppl_supplementary_tables_s1-s7.xlsx]

## Sheet: S1_MDD_Risk_Candidate Studies 
Supplementary Table S1: 205 positively associated candidate studies in MDD Susceptibility
S. No	Study Name	Population/ ethinicity	Diagnostic criteria	Phenotype	Sample characteristics							Gene	SNP	Polymorphism (Reference/alternate)	Reported Risk allele/genotype	OR [95% CI]	p-value	Study MAF		Method	PMID		MDD:Major depressive disorder;SI: suicidal ideations;SCID:Structured clinical interview;DSM IV: Diagnostic and Statistical Manual of Mental Disorders, IV edition; BSI: Beck Scale for Suicide Ideation; MINI: Mini International Neuropsychiatric Interview; HRSD:Hamilton Rating-Scale for Depression; HAMD- Hamilton Depression rating scale; BDI:Beck Depression Inventory; CIDI- Composite International D…
					Total (n)	Case			Control
						n	M/F	Age in years [mean±SD/mean(range)]	n	M/F	Age in years [mean±SD/mean(range)]							Case	Control
1	Yang Z et al 2012	Han Chinese	DSM-IV criteria using SCID-I, HAMD-17	MDD	870	397	182/221	36.9±13.6	473	225/230	34.1±13.5	APC	rs2464805	C/A	C	1.898	7.07e-07	0.21 (C )	0.13 (C )	GoldenGate genotyping assay	22795047
													rs563556	G/C	G	0.5567	1.19e-05	0.12 (G)	0.20 (G)
2	Verbeek EC et al 2014	Netherlands, Western European	DSM–IV criteria and self reported,CIDI	MDD	3540	1738	NA	[18–65]	1802	NA	[18–65]	PCLO	rs2715147	C/A		0.79	1.5e-06	NA	NA	Taqman OpenArray system	24278217
												GRM7	rs17664833	C/A		0.73	6.6e-05	NA	NA
												PCLO	rs2371364-rs13237603-rs7810801-rs17210284-rs17282616-rs17156818	NA	NA	NA	1.19e-05	NA	NA
												GRM7	rs3804925-rs17664792-rs17664833-rs779740-rs17047580	NA	NA	NA	8.46e-05	NA	NA
												SLC6A4	SSNP38-rs1042173	NA	NA	NA	0.08	NA	NA
3	Wang Y et al 2013	Han Chinese population	DSM-IV criteria using SCID-I	MDD	1373 (Discovery)	700	324/376	40 ±14.9	673	313/360	41.9 ±17.2	NPY	rs16139	A/G	A	0.039 [0.005-0.289]	2e-06	0.019 (G)	0.001 (G)	polymerase chain reaction (PCR) followed by ligase detection reaction (LDR)	23468908		Blue highlighed boxes indicate haplotypes
					736 (Discovery)	376	376 females	NA	360	360 females	NA	NPY	rs16139	A/G	A	0.071 [0.009-0.538]	0.0008	0.001 (G)	0.012 (G)
					637 (Discovery)	324	324 males	NA	313	313 males	NA	NPY	rs16139	A/G	A	NA	0.008	0.019 (G)	0.000 (G)
					731 (Replication)	417	195/202	36 ±14.2	314	153/161	37.9 ±14.2	NPY	rs16139	A/G	A	0.130 [0.030-0.558]	0.0012	0.024 (G)	0.003 (G)
4	Gałecka E et al 2013	Polish population	ICD-10 criteria,CIDI	rDD	330	181	79/102	42.6 ± 8.2	149	66/83	38.7 ± 6.7	NR3C1	rs41423247	C/G	C	2.11 [1.53–2.92]	<0.00001	0.47 (C )	0.295 (C )	PCR–RFLP assay	23073785
													rs6195	A/G	G	2.56 [1.30–5.00]	0.0065	0.097 (G)	0.034 (G)
													rs6189 and rs6190	G/A	GA	3.18 [1.15–8.82]	0.026	0.055 (A)	0.017 (A)
												NR3C1	rs41423247-rs6195-rs6189 and rs 6190	C/G-A/G-G/A	C-G-G	7.23 [2.37–22.07]	5e-05	NA	NA
													rs41423247-rs6195-rs6189 and rs 6190	C/G-A/G-G/A	C-A-G	2.16 [1.34–3.48]	0.0003	NA	NA
													rs41423247-rs6195-rs6189 and rs 6190	C/G-A/G-G/A	G-A-G	0.29 [0.13–0.64]	0.0022	NA	NA
5	Fukuo Y et al	Japanese population	DSM-IVcriteria, using SCID-1,MINi	MDD	1224	432	202/230	48.5±15.2	792	319/473	38.0±19.5	USP46	rs2244291–rs10034164–rs346005	A/G-A/G-A/C	A-A-C	NA	2.19e-05	NA	NA	TaqMan assays	21663972
													rs12646800–rs2244291–rs10034164–rs346005	G/A-A/G-A/G-A/C	G-A-A-C	NA	9.93e-05	NA	NA
													rs12646800–rs2244291–rs10034164–rs346005	G/A-A/G-A/G-A/C	G-G-A-C	NA	0.0212	NA	NA
													rs2244291–rs10034164–rs346005	A/G-A/G-A/C	G-A-C	NA	0.0379	NA	NA
6	Kovanen L et al 2016	Finnish population	M-CIDI	Dysthymia	4320	166	56/110	50.6 ± 13.7 [30–88]	4154	1795/2359	53.5 ± 14.8 [30–97]	CRY2	rs7121611	T/A	A	1.59 [1.27-1.98]	4e-05	# 0.569 (A)	# 0.453 (A)	MassARRAY iPLEX method	27721187
												CRY2	rs7945565	A/G	G	1.59 [1.27-1.98]	4e-05	# 0.569 (G)	# 0.454 (G)
												CRY2	rs1401419	A/G	G	1.58 [1.27-1.97]	5e-05	# 0.569 (G)	#0.455 (G)
												CRY2	rs10838524	A/G	G	1.56 [1.25-1.94]	0.0001	# 0.587 (G)	# 0.477 (G)
												CRY2,MAPK8IP1	rs3824872	T/G	T	0.61 [0.46-0.82]	0.0009	# 0.172 (T)	# 0.245 (T)
												CRY1	rs8192441	A/C	C	2.54 [1.28-5.07]	0.008	# 0.027 (C)	# 0.011 (C)
												CRY2	rs4755345	A/G	A	0.37 [0.17-0.78]	0.009	# 0.021 (A)	# 0.056 (A)
												CRY2	rs2292913	T/C	T	0.37 [0.17-0.79]	0.01	# 0.021 (T)	# 0.055 (T)
												CRY1,MTERF2	rs11113153	C/T	T	1.41 [1.08-0.01]	0.01	# 0.224 (T)	# 0.170 (T)
												CRY1	rs2078074	C/T	C	0.76 [0.61-0.96]	0.02	# 0.358 (C)	# 0.424 (C)
												CRY1	rs10746077	A/G	A	0.76 [0.60-0.95]	0.02	# 0.358 (A)	# 0.425 (A)
												CRY1	rs2888896	T/C	T	0.76 [0.60-0.95]	0.02	# 0.358 (T)	# 0.424 (T)
												CRY1	rs3741892	C/G	C	0.79 [0.63-0.98]	0.04	# 0.440 (C)	# 0.499 (C)
												CRY1	rs10861695	A/G	A	0.79 [0.63-0.98]	0.04	# 0.440 (A)	# 0.499 (A)
												CRY1	rs10437895	C/T	C	0.79 [0.63-0.98]	0.04	# 0.440 (C)	# 0.499 (C)
												CRY1	rs10746083	T/C	T	0.79 [0.63-0.99]	0.04	# 0.440 (T)	# 0.498 (T)
				MDD	4537	383	114/269	46.2 ± 11.4 [30–82]			53.5 ± 14.8 [30–97]	PRKCDBP	rs1488864	A/C	A	1.52 [1.20-1.94]	0.0005	# 0.110 (A)	# 0.074 (A)
												CRY2	rs7123390	G/A	A	0.79 [0.66-0.94]	0.007	# 0.243 (A)	# 0.289 (A)
												CRY2	rs2292910	A/C	A	0.80 [0.68-0.94]	0.007	# 0.299 (A)	# 0.347 (A)
												CRY2	rs7945565	A/G	G	1.19 [1.03-1.38]	0.02	# 0.497 (G)	# 0.454 (G)
												CRY2	rs7121611	T/A	A	1.18 [1.02-1.37]	0.03	# 0.495 (A)	# 0.453 (A)
												CRY2	rs61884508	T/G	G	0.45 [0.22-0.91]	0.03	# 0.010 (G)	# 0.023 (G)
												CRY2	rs1401419	A/G	G	1.18 [1.02-1.37]	0.03	# 0.496 (G)	# 0.455 (G)
				Depressive disorder	4633	479	147/332	47.4 ± 12.2 [30–88]			53.5 ± 14.8 [30–97]	PRKCDBP	rs1488864	A/C	A	1.43 [1.14-1.78]	0.002	# 0.104 (A)	# 0.074 (A)
												CRY2	rs7121611	T/A	A	1.23 [1.08-1.41]	0.002	# 0.505 (A)	# 0.453 (A)
												CRY2	rs7945565	A/G	G	1.24 [1.08-1.42]	0.002	# 0.507 (G)	# 0.454 (G)
												CRY2	rs1401419	A/G	G	1.23 [1.08-1.41]	0.003	# 0.506 (G)	# 0.455 (G)
												CRY2	rs2292910	A/C	A	0.81 [0.70-0.93]	0.004	# 0.301 (A)	# 0.347 (A)
												CRY2	rs10838524	A/G	G	1.19 [1.04-1.36]	0.01	# 0.520 (G)	# 0.477 (G)
												CRY2	rs7123390	G/A	A	0.82 [0.70-0.96]	0.01	# 0.251 (A)	# 0.289 (A)
												CRY1,MTERF2	rs11113153	C/T	T	1.22 [1.04-1.45]	0.02	# 0.201 (T)	# 0.170 (T)
												CRY1	rs3741892	C/G	C	0.87 [0.76-0.99]	0.04	# 0.463 (C)	# 0.499 (C)
												CRY1	rs10861695	A/G	A	0.87 [0.76-1.00]	0.04	# 0.465 (A)	# 0.499 (A)
				MDD	4537	383	114/269	46.2 ± 11.4 [30–82]			53.5 ± 14.8 [30–97]	PRKCDBP	rs1488864-rs2947030-rs16911940-rs10839553	A/C-T/G-T/A-A/C	A-T-T-A	1.57	0.0003	NA	NA
												CRY2	rs7121611-rs7121775-rs10838524-rs2292913- rs7945565-rs1401419-rs7123390-rs4755345- rs17787136-rs10838527-rs2292910-rs3824872	T/A-T/C-A/G-T/C-A/G-A/G-G/A-A/G-C/G-A/G-A/C-T/G	A-T-G-C-G-G-G-G-C-A-C-G	1.19	0.02
															T-T-G-C-A-A-A-G-C-A-A-G	0.44	0.03
															T-C-A-C-A-A-A-G-G-A-A-G	0.83	0.04
				Dysthymia	4320	166	56/110	50.6 ± 13.7 [30–88]			53.5 ± 14.8 [30–97]	CRY2	rs7121611-rs7121775-rs10838524-rs2292913- rs7945565-rs1401419-rs7123390-rs4755345- rs17787136-rs10838527-rs2292910-rs3824872	T/A-T/C-A/G-T/C-A/G-A/G-G/A-A/G-C/G-A/G-A/C-T/G	A-T-G-C-G-G-G-G-C-A-C-G	1.48	0.0004	NA	NA
															T-T-A-T-A-A-G-A-C-A-A-T	0.37	0.01
															T-T-A-C-A-A-G-G-C-A-C-T	0.55	0.03
												CRY1	rs11113153-rs3741892-rs10861688-rs10861695- rs10861697-rs2078074-rs59790130-rs10437895- rs10746077-rs11613557-rs2888896-rs11113179- rs10746083-rs4964518-rs10778528	C/T-C/G-C/T-A/G-C/G-C/T-C/T-C/T-A/G-C/T-T/C-C/T-T/C-C/T-G/T	T-G-C-G-G-T-C-T-G-C-C-C-C-C-T	1.4	0.01
															C-C-C-A-C-C-C-C-A-C-T-C-T-C-G	0.76	0.02
				Depressive disorders	4633	479	147/332	46.2 ± 11.4 [30–82]			53.5 ± 14.8 [30–97]	PRKCDBP	rs1488864-rs2947030-rs16911940-rs10839553	A/C-T/G-T/A-A/C	A-T-T-A	1.46	0.001	NA	NA
												CRY2	rs7121611-rs7121775-rs10838524-rs2292913-rs7945565-rs1401419-rs7123390-rs4755345- rs17787136-rs10838527-rs2292910-rs3824872	T/A-T/C-A/G-T/C-A/G-A/G-G/A-A/G-C/G-A/G-A/C-T/G	A-T-G-C-G-G-G-G-C-A-C-G	1.21	0.005
												CRY1	rs11113153-rs3741892-rs10861688-rs10861695- rs10861697-rs2078074-rs59790130-rs10437895- rs10746077-rs11613557-rs2888896-rs11113179- rs10746083-rs4964518-rs10778528	C/T-C/G-C/T-A/G-C/G-C/T-C/T-C/T-A/G-C/T-T/C-C/T-T/C-C/T-G/T	T-G-C-G-G-T-C-T-G-C-C-C-C-C-T	1.22	0.02
												CRY2	rs7121611-rs7121775-rs10838524-rs2292913- rs7945565-rs1401419-rs7123390-rs4755345- rs17787136-rs10838527-rs2292910-rs3824872	T/A-T/C-A/G-T/C-A/G-A/G-G/A-A/G-C/G-A/G-A/C-T/G	T-C-A-C-A-A-A-G-G-A-A-G	0.85	0.04
7	Wang Q et al 2014	Han Chinese population	DSM-IV criteria	MDD	2280	1045	729/316	34.4±12.1	1235	665/570	30.6±11.4	CMYA5	rs7343	G/A	A	1.386 [1.186 – 1.622]	4.15e-05	0.205 (A)	0.157 (A)	TaqMan SNP Genotyping Assays (Fluidigm EP1 platform)	24988482
													rs12514461	A/G	G	0.696 [0.579 – 0.835]	9.08e-05	0.139 (G)	0.101 (G)
													rs259127	A/T	T	0.785 [0.695 – 0.886]	9.7e-05	0.405 (T)	0.348 (T)
													rs6870619	A/G	AA vs AG+GG (genotypic)	NA	0.000153	0.406 (G)	0.432 (G)
												CMYA5	rs16877109 – rs3828611	A/G-C/G	G-G	1.237 [1.096 1.396]	0.000586	NA	NA
													rs7343- rs4704591	G/A- G/C	G-G	0.876 [0.774 0.991]	0.0352	NA	NA
8	Wong ML et al 2008	Maxican Americans	DSM-IV criteria	Depression	615	284	NA	[21-68]	331	NA	[21-68]	TBX21	rs17244587	G/A	A	1.97 [1.41-2.74]	5e-05	0.21 (A)	0.12 (A)	MALDI-TOF mass spectrometer (Sequenom)	18504423
												PSMB4	rs2296840	C/T	T	1.65 [1.28-2.12]	0.0001	0.34 (T)	0.24 (T)
												TBX21	rs41515744	C/T	T	1.80 [1.30-2.50]	0.0004	0.21 (T)	0.13 (T)
												TBX21	rs2325717	T/C	C	1.84 [1.31-2.56]	0.0004	0.20 (C)	0.12 (C)
												CDC42SE2	rs798412	C/A	A	1.43 [1.11-1.83]	0.005	0.42 (A)	0.34 (A)
												NR3C1	rs852977	A/G	A	1.61 [1.13-2.27]	0.007	#0.11 (G)	#0.17 (G)
												CDC42SE2	rs798416	T/C	C	1.40 [1.09-1.79]	0.008	0.41 (C)	0.33 (C)
												PSMB4	rs4603	A/G	A	1.38 [1.07- 1.78]	0.01	# 0.25 (G)	# 0.31 (G)
												POMC	rs2118404	C/T	T	1.35 [1.06-1.73]	0.02	0.55 (T)	0.47 (T)
												ABCB1	rs1002205	G/C	C	1.45 [1.05-2.02]	0.03	0.19 (C)	0.14 (C)
												ABCB1	rs1922243	C/T	T	1.45 [1.04-1.99]	0.03	0.20 (T)	0.15 (T)
												TBX21	rs17250953- rs11650354-rs17244587	C/G-C/T-G/A	C-C-A	NA	0.0001	NA	NA
												PSMB4	rs2296840-rs11557382-rs4603	C/T-C/T-T/C	T-C-T	NA	0.0001	NA	NA
												TBX21	rs17250953- rs11650354-rs17244587	C/G-C/T-G/A	C-C-G	NA	< 0.01	NA	NA
												TBX21	rs7502875-rs41515744-rs2325717	A/C-C/T-T/C	A-C-A	NA	< 0.01	NA	NA
												TBX21	rs7502875-rs41515744-rs2325717	A/C-C/T-T/C	A-T-G	NA	< 0.01	NA	NA
												TBX21	rs17250953- rs11650354-rs17244587	C/G-C/T-G/A	G-C-G	NA	< 0.05	NA	NA
												PSMB4	rs2296840-rs11557382-rs4603	C/T-C/T-T/C	C-C-C	NA	<0.05	NA	NA
9	McFarquhar M et al 2014	Caucasian	Self reported; Brief Symptom Inventory	lifetime depression	1220	649	147/502	34.83 ±10.24	571	227/344	33.23±10.06	TOMM40	rs2075650	A/G	G risk allele; AA vs GA+GG (Dominant model)	1.7 [1.3–2.3]	6e-05	NA	NA	Sequenom MassARRAY technology	24549102
												TOMM40	rs2075650	A/G	G risk allele; AA vs AG vs GG (Additive model)	1.6 [1.3–2.1]	0.0001	NA	NA
10	Licinio J et al 2009	Mexican-American	DSM -IV criteria, HAMD-21	MDD	536	272	93/179	37.8 ± 9.8	264	105/159	35.8 ±11.5	BDNF	rs12273539	C/T	C	1.75 [1.32-2.31]	9e-05	0.3471(T)	0.2335 (T)	Sequencing	19414708
												BDNF	rs11030103	A/G	A	1.80 [1.18-2.74]	0.008	0.2958 (G)	0.1895 (G)
												BDNF	rs6265	G/A	G	1.66 [1.14-0 .41]	0.009	0.097(A)	0.151 (A)
												BDNF	rs41282918	A/C	A	2.13 [1.18- 3.86]	0.01	0.0804 (C)	0.1570 (C)
												BDNF	rs28722151	C/G	C	1.48 [1.10-1.99]	0.01	0.2376 (G)	0.3154 (G)
												BDNF	rs11030101	A/T	A	1.37 [1.05-1.78]	0.02	0.263 (T)	0.328 (T)
												BDNF	rs56820186-rs6265-rs11030101- rs28722151-rs11030102	T/G-G/A-A/T-C/G-C/G	TGACC	NA	5e-06	NA	NA
												BDNF	rs57083135-NT_009237.17_26469156-rs110303103-rs12273539	C/T-C/T-A/G-C/T	CTGT	NA	0.0001	NA	NA
												BDNF	rs57083135-NT_009237.17_26469156-rs110303103-rs12273539	C/T-C/T-A/G-C/T	CTAC	NA	0.0034	NA	NA
												BDNF	rs56820186-rs6265-rs11030101- rs28722151-rs11030102	T/G-G/A-A/T-C/G-C/G	TAACC	NA	0.0074	NA	NA
												BDNF	rs56820186-rs6265-rs11030101- rs28722151-rs11030102	T/G-G/A-A/T-C/G-C/G	TGTGC	NA	0.0119	NA	NA
11	Wang YJ et al 2013	Han Chinese population	DSM-IV criteria, SCID-I/P,HAMD-17	MDD	1373	700	324/376	40± 14.9	673	313/360	41.9±17.2	GAL	rs694066	G/A	A	2.216 [1.472-3.337]	9.7e-05	0.056 (A)	0.026 (A)	polymerase chain reaction (PCR) followed by ligase detection reaction (LDR)	23741354
					736	376	376 females	NA	360	360 females	NA	GAL	rs694066	G/A	A	2.647 [1.505–4.656]	0.0005	0.062 (A)	0.025 (A)
					736	376	376 females	NA	360	360 females	NA	GAL	rs2510387-rs2513297- rs2187331-rs948854	G/A-G/A-G/A-G/A	A-G-A-G	NA	0.001	NA	NA
													rs4432027-rs694066- rs1546309-rs1042577	C/T-G/A-C/T-T/C	C-A-C-T-T	NA	0.005
													rs2510387-rs2513297- rs2187331-rs948854	G/A-G/A-G/A-G/A	A-G-A-A	NA	0.007
					1373	700	324/376	40 ± 14.9	673	313/360	41.9±17.2	GAL	rs2510387-rs2513297- rs2187331-rs948854-rs2097042-4432027	G/A-G/A-G/A-G/A-G/A-C/T	G-G-A-A-A-T	NA	0.005	NA	NA
													rs2510387-rs2513297- rs2187331-rs948854	G/A-G/A-G/A-G/A	A-G-A-A	NA	0.022
													rs2510387-rs2513297- rs2187331-rs948854	G/A-G/A-G/A-G/A	G-G-A-A	NA	0.028
													rs2510387-rs2513297	G/A-G/A	A-A	NA	0.03
													rs2510387-rs2513297- rs2187331-rs948854-rs2097042-4432027	G/A-G/A-G/A-G/A-G/A-C/T	A-G-A-A-A-T	NA	0.035
12	Zhang et al 2016	Han Chinese	DSM–IV–TR Axis I Disorders criteria	MDD	2208 (Stage 1 study)	1012	386/626	33.9±13.1	1196	507/689	34.3±12.9	CFH	rs1061170	C/T	C	1.50 [1.17-1.92]	0.0001	0.075 (C )	0.051 (C )	Multiplex PCR and SNaPshot assay	26941266
												CFH	rs10733086	A/T	A	1.34 [1.08-1.66]	0.008	0.094 (A)	0.072 (A)
												CFH	rs10801555	A/G	A	1.38 [1.08-1.76]	0.009	0.074 (A)	0.054 (A)
												CFH	rs10922096	C/T	T	1.20 [1.02-1.42]	0.03	0.162 (T)	0.138 (T)
												CFH	rs426736	C/T	C protective	0.88 [0.78-0.99]	0.03	0.473 (C )	0.505 (C )
												CFH	rs11582939	C/T	T protective	0.89 [0.79-1.00]	0.05	0.479 (T)	0.508 (T)
												CFH	rs2019727	A/T	A	1.03 [0.83-1.26]	0.07	0.009 (T)	0.088 (T)
			DSM-IV criteria	MDD	1115 (Stage 2 study)	542	195/347	32.6±9.4	573	214/359	31.9±8.6	CFH	rs1061170	C/T	C	1.70 [1.19–2.42	0.003	0.077 (C )	0.047 (C )
13	Ma J et al 2015	Han Chinese	DSM-IV criteria based on SCID-1, HAMD	Major depression	578	289	79/210	42.7±12.18	289	83/206	41.9±11.91	TPH2	rs11178997	T/A	A	1.638 [1.294–2.073]	<.0001	0.358 (T)	0.478 (T)	TaqMan assay (ABI 7900 Fast Real-Time PCR System)	26386440
												TPH2	rs120074175	G/A	G protective	0.124 [0.094–0.164]	<.0001	0.166 (G)	0.616 (G)
14	Ishitobi Y et al 2012	Japanese Population	DSM-IV criteria,MINI	MDD	458	173	91/82	41.6±16.2	285	173/112	32.8±8.7	CRHR2	rs3779250	C/T	T	2.83 [2.08–3.85]	0.0001	0.208 (C )	0.426 (C )	Taqman PCR SNP genotyping assay (Roche LightCycler480)	22467522
												CRHR1	rs110402	G/A	A	1.81 [1.25–2.60]	0.001	# 0.136 (G)	0.221 (G)
												CRHR1	rs242924	G/T	GG vs GT vs TT	NA	0.013	0.116 (G)	0.114 (G)
												CRHR2	rs2267710	C/T	CC vs CT vs TT	NA	0.029	0.335 (C )	0.398 (C )
												CRHR2	rs2267716	T/C	C	1.391 [1.015-1.907]	0.04	0.26 (C )	0.202 (C )
												CRHR2	rs4722999–rs3779250	C/T-C/T	T-C	NA	0	NA	NA
												CRHR2	rs4722999–rs3779250	C/T-C/T	T-T	NA	1.12e-11	NA	NA
												CRHR1	rs7209436- rs110402- rs242924-rs242940- rs173365	C/T-G/A-G/T-A/G-A/G	T-G-T-G-G	NA	5.82e-06	NA	NA
												CRHR1	rs7209436–rs110402	C/T-G/A	T-G	NA	9.47e-06	NA	NA
												CRHR1	rs7209436- rs110402- rs242924-rs242940- rs173365	C/T-G/A-G/T-A/G-A/G	T-A-T-G-G	NA	0.0003	NA	NA
												CRHR1	rs7209436–rs110402	C/T-G/A	T-A	NA	0.0013	NA	NA
15	Gałecki P et al 2010a	Polish population	ICD-10 criteria	rDD	326	181	79/102	NA	149	66/83	NA	COX-2	rs20417	G/C	G	2.1 [1.5–3.1]	0.0001	0.155 (C)	0.282 (C)	PCR-RFLP method	20588070
16	WU Y et al 2008	Northern Han Chinese	DSM-IV criteria	MDD	430	215	215 females	NA	215	215 females	NA	5-HTR1A	rs6295	C/G	G	#1.8798 [1.3705-2.5786]	<.0001	0.307 (G)	0.191 (G)	Bidirectional Sequencing ( ABI 3700 DNA sequencer)	18706198
16					800	400	185/215	34±13	400	185/215	29±11	5-HTR1A	rs6295	C/G	G	#1.4417 [1.153-1.802]	0.001	0.303 (G)	0.231(G)
16				Early onset MDD	305	187	NA	>30	118	NA	>30	5-HTR1A	rs6295	C/G	G	#1.739 [1.183-2.557]	0.005	0.307 (G)	0.203 (G)
17	Geng YJ et al 2007	Han Chinese	DSM-IV criteria	MDD	252	102	102 females	15.87 ± 1.29 [12-18]	150	150 females	15.06 ± 1.10 [13-17]	ER β	CA repeat	L/S (>138bp/<= 138 bp)	S	#3.2879 [2.1451-5.0395]	<.0001	0.177 (L)	0.413 (L)	PCR and Automated capillary electrophoresis(ABI PRISM 3100 Genetic Analyzer)	17365134
18	Fan PL et al 2006	Taiwanese population	DSM-III-R, SCID	MDD	702	273	102/171	44.6±16.0	429	190/239	45.4±13.9	apoE	#rs429358 and rs7412	E2/E3/E4	E22 vs E23 vs E24vs E33 vs E34 vs E44	NA	<.0001	0.006 (E2)	0.078(E2)	Sequencing (ABI PRISM 310 Genetic analyzer)	16390369
					292	102	102 males		190	190 males				E2/E3/E4	E2 [E2+ vs E2-]	#0.060 [0.008-0.447]	<.0001	NA	NA
					410	171	171 females		239	239 females				E2/E3/E4	E2[E2+ vs E2-]	#0.0381 [0.005-0.281]	<.0001	NA	NA
19	Henkel V et al 2004	German population	ICD-10 criteria/DSM-IV criteria,CIDI,HDRS-17	Unipolar Depressive Disorder	209	128	128 females	51.41±14.33	81	81 females	47.12±12.40	GABRA3	CA-repeat	169 bp/167 bp/ 165 bp/163 bp	NA	NA	< 0.0001	0.02 (163bp)	0.012 (163bp)	Fluorescence detection (PRISM 310 automated sequencer)	15048654
20	Gałecki P et al 2011	Polish population	ICD-10 criteria,CIDI	rDD	330	181	79/102	42.64 (±8.16)	149	66/83	38.7±6.7	nNOS	chr17:26089906	C/T	T	1.9 [1.3–2.7]	#0.000221	0.376 (T)	0.258 (T)	PCR-RFLP assay	20888049
												NOS2A	SNP C/T in exon 29	A/G	AA [AA vs AG+ GG]	0.5 [0.3-0.9]	0.031	0.401 (A)	0.429 (A)
21	Wen Z et al 2016	Han Chinese	DSM-IV criteria	MDD	2304	1056	737/319	34.41±12.09	1248	672/576	30.62±11.35	NRG1	rs2919375	C/T	CC vs CT vs TT	NA	0.00025	0.409 (C)	0.404 (C )	MALDI-TOF mass spectrometer on MassARRAY	26888291
												NRG1	rs4512342	G/T	GG vs GT vs TT	NA	0.036	0.334 (G)	0.357 (G)
												NRG1	rs7829383	A/G	AA vs AG vs GG	NA	0.045	0.512 (G)	0.493 (G)
												NRG1	rs3924999	C/T	C	1.152 [1.001–1.325]	0.048	0.243 (C )	0.218 (C )
												NRG1	rs4531002-rs11989919	C/T-C/T	C-C	0.838 [0.746–0.942]	0.003	NA	NA
22	Cengiz M et al. (2018)	Turkish	DSM V criteria, HRSD,BDI	MDD	162	75	17/58 (22.7/77.3)	41.32 ± 13.37 (18–73)	87	22/65 (25.3/74.7)	38.28 ± 10.93 (18–65)	Orx1	rs2271933	C/T	T	# 2.29 [1.45-3.65]	0.0003	0.47 (T)	0.28 (T)	RT-PCR	30596528
												Orx1	rs10914456	T/C	C	#2.17 [1.37-3.45]	0.0008	0.45(C )	0.278(C )	RT-PCR
23	Kishi T et al 2010	Japanese population	DSM-IV criteria	MDD	1216	450	211/239	48.5±15.2	766	336/430	38.0±19.5	SIRT1	rs10997875	T/C	C	# 0.658 [0.522-0.830]	0.000375	0.132 (C)	0.188 (C)	TaqMan assays	20451257
												SIRT1	rs12778366-rs2273773- rs4746720-rs10997875	T/C-T/C-T/C-T/C	T-T-T-C	NA	0.0309	NA	NA
24	Unschuld PG et al 2009	Majority German (Caucasian) Populaion	DSM-IV criteria	Unipolar depression	1082	541	#242/299	48.8±14.1	541	#245/296	47.4 ±13.5	GAD2	rs8190646	A/G	G	NA	0.00039	#0.114 (G)	#0.073 (G)	Illumina Sentrix Human-1 Genotyping 300K BeadChip system	19229853
												GAD2	rs10828962	A/C	A [AA+AC vs CC]	NA	0.029	NA	NA
25	Chen J et al 2015	HanChinese	DSM-IV criteria based on SCID-1,	MDD	2280	1045	729/316	34.4±12.1	1235	665/570	30.6±11.4	GSK3B	rs334535	C/T	T	1.429[1.172–1.743]	0.000465	0.113 (T)	0.082 (T)	TaqMan SNP Genotyping Assays (Fludigm EP1 platform)	26186530
												GSK3B	rs2199503	C/T	T	1.157[1.024–1.308]	0.02	0.388 (T)	0.354 (T)
26	Rozycka A et al 2015	Polish Caucasian	HRSD	Depression (Postmenopausal women)	551	332	332 females	[42-67]	219	219 females	[42-67]	MTHFR	rs1801133	C/T	T	1.812 [1.294–2.538]	0.0005	0.42 (T)	0.28 (T)	PCR-RFLP	26620113
												MAOA	rs1137070	C/T	T	1.562 [1.114–2.189]	0.009	0.39 (T)	0.29 (T)
												COMT	rs4680	G/A	A [GG vs. GA + AA]	2.171 [1.203–3.920]	0.009	0.54 (A)	0.46 (A)
												ESR1	rs9340799	A/G	G	0.703 [0.503–0.981]	0.037	0.35 (G)	0.43 (G)
				Depression (Perimenopausal women)	488	156	156 females	[42-67]	102	102 females	[42-67]	MTHFR	rs1801133	C/T	T	1.969 [1.202–3.226]	0.007	0.44 (T)	0.28 (T)
												MAOA	rs1137070	T/C	T[CC vs CT + TT]	2.038 [1.029–4.038]	0.039	0.37 (T)	0.29 (T)
27	He K et al 2014a	Han Chinese population	DSM–IV criteria	MDD	2280	1045	729/316	34.4 ±12.1	1235	665/570	30.6 ±11.4	ITIH4	rs3821831	C/T	C	1.426 [1.156–1.760]	0.0005	0.074 (T)	0.103 (T)	TaqMan SNP Genotyping Assays (Fludigm EP1 platform)	24389398
												ITIH1	rs1042779	A/G	A	1.178 [1.047–1.326]	0.007	0.434 (G)	0.475 (G)
												ITIH1	rs2710322	T/C	C	0.840 [0.735–0.959]	0.01	0.284 (T)	0.250 (T)
28	Koido K et al 2012	Estonian population (European)	DSM-IV criteria, MINI	MDD	779	395	114/281	37.0±13.8	384	132/252	37.6±13.6	LSAMP	rs9874470	T/C	C	0.63 [0.5-0.78]	0.0005*	0.26 (C )	0.36 (C )	oligonucleotide ligation/PCR assay (SNPlex Genotyping System)	22892717
												LSAMP	rs4831089	G/A	A	1.53 [1.24-1.89]	0.0015*	0.43 (A)	0.33 (A)
												LSAMP	rs16824691	T/A	A	NA	0.004	0.19 (A)	0.26 (A)
												LSAMP	rs1461131	G/A	A	1.43 [1.17-1.76]	0.02*	0.44 (A)	0.36 (A)
					533	281	281 females	NA	252	252 females	NA	LSAMP	rs1461131	G/A	A	NA	0.005	NA	NA
												LSAMP	rs4831089	G/A	A	NA	0.005		NA
												LSAMP	rs9874470	T/C	C	NA	0.007		NA
					246	114	114 males	NA	132	132 males	NA	LSAMP	rs16824691	T/A	A	NA	0.01	NA	NA
												LSAMP	rs9874470	T/C	C	0.49 [0.33–0.73]	0.01*	NA	NA
												LSAMP	rs4831089	G/A	A	NA	0.04	NA	NA
					779	395	114/281	37.0±13.8	384	132/252	37.6±13.6	LSAMP	rs9874470-rs4831089-rs16824691-rs1461131	T/C-G/A-T/A-G/A	T-A-T-A	1.55 [1.26–1.91]	0.0008*	NA	NA
															C-G-A-G	NA	0.003	NA	NA
															C-G-T-G	NA	0.02	NA	NA
												LSAMP	rs4831140- rs6787168- rs16824996	A/T-T/C-T/C	A-T-T	NA	0.042	NA	NA
29	Wong ML et al 2006	Mexican Americans	DSM-IV criteria, HAMD-21	Unipolar Major depressive disorder	615	284	NA	[21-68]	331	NA	[21-68]	PDE11A	rs3770018	A/C	AA	2.1[1.3–3.3]	0.0005	0.058(C)	0.11(C)	Golden Gate assay	17008408
												PDE9A	rs729861	T/C	TT	0.6 [ 0.4–0.8]	0.0006	0.39 (C)	0.29 (C)
												PDE5A	rs3775845	A/G	NA	NA	0.007	0.33(G)	0.26(G)
												PDE10A	rs717602	A/G	NA	NA	0.009	0.46(G)	0.38(G)
												PDE2A	rs370013	G/A	NA	NA	0.01	0.5(G)	0.43(G)
												PDE6C	rs650058	C/T	NA	NA	0.01	0.41(C)	0.48(C)
												PDE10A	rs220818	C/T	NA	NA	0.01	0.29 (C)	0.23 (C)
												PDE10A	rs676389	T/C	NA	NA	0.03	0.24(C)	0.23(C)
												PDE6C	rs701865	T/A	NA	NA	0.03	0.46(A)	0.4 (A)
												PDE11A	rs1465831-rs3770034-rs1866212-rs1561320-rs1370656	G/T-G/A-A/G-T/C-A/C	G-A-A-C-C	NA	<0.0001	NA	NA
30	Liou YJ et al 2010	Han Chinese	DSM-IV criteria, HAMD	MDD	870	449	186/263	42.7±16.5	421	188/233	42.0±15.9	KCNK2	rs6686529	C/G	CC vs CG vs GG	NA	0.00052	0.319 (G)	0.315 (G)	Multi-TOF mass spectrometry	19741570
31	Wang Q et al 2015	Han Chinese population	DSM-IV criteria	MDD	2565	1045	729/316	34.4±12.1	1520	774/746	30.6±11.4	SNAP25	rs3787283	A/G	A	0.802 [0.70-0.909]	0.000553	0.366 (A)	0.419 (A)	TaqMan SNP genotyping assays (Fludigm EP1 platform)	25650683
												SNAP25	rs3746544	G/T	G	1.226 [1.065 -1.410]	0.00694	0.272 (G)	0.235 (G)
												SNAP25	rs3787283-rs3746544	A/G-G/T	A-T	NA	0.0012*	NA	NA
															G-G	NA	0.0016*	NA	NA
32	Liu J et al 2011	Han Chinese	DSM-IV criteria	MDD	2280	1140	488/652	35.1±11.6	1140	374/766	58.7±9.9	CTLA4	rs231779	C/T	C	1.2515 [1.1015–1.4218]	0.0006	0.287(C)	0.335 (C)	TaqMan Assays (ABI 7900 DNA detection system)	21040781
33	Monteleone P et al 2010	Italian (Caucasian)	DSM-IV criteria, SCID-I/P	Recurrent MD	200	83	18/65	51.5 ± 12.1	117	26/91	47.6 ± 13.4	CNR1	rs1049353	C/A	A	#2.408 [1.449-4.003]	#0.0006	#0.283 (A)	# 0.141 (A)	PCR-based genotyping	20080186
34	Lemonde S et al 2003	Ontario cohort (Majority Caucasians)	DSM-IV criteria, HAMD-17	MDD	263	129	53/76	43±11	134	55/79	36±12	5-HT1A	#rs6295	C/G	G	#1.8439 [1.3022-2.6109]	0.0006	0.52 (G)	0.37 (G)	Sequencing	14507979
35	Wang HC et al 2011	Taiwanese population	DSM-IV criteria, MINI	MDD	220	115	26/89	36.2±12.6	105	35/70	34.0±12.7	TPH1	rs1800532	C/A	A	#1.9703 [1.3285-2.9222]	#0.000692	0.452 (A)	0.295 (A)	TaqMan® SNP Genotyping Assay	20945066
36	Traks T et al 2015	Estonian population (European)	DSM-IV criteria, MINI	MDD	780	391	114/277	37.1 ±13.7	389	129/260	37.5 ±13.5	IKBKE	rs1930437	G/T	G	1.41 [1.16–1.73]	0.0007	55.8 (G)	47.1 (G)	Applied Biosystems SNPlexTM method	25798331
												IKBKE	rs2274902	G/A	A	0.72 [0.59–0.88]	0.001	41.6 (A)	49.7 (A)
					537	277	NA	277 females	260	260 females	NA	IKBKE	rs1930437	G/T	G	1.43 [1.12–1.82]	0.0037	NA	NA
												IKBKE	rs2274902	G/A	A	0.70 [0.55–0.87]	0.0044	NA	NA
					780	391	114/277	37.1 ±13.7	389	129/260	37.5 ±13.5	IKBKE	rs1930438-rs2274902-rs1930437	A/G-G/A-G/T	G-A-T	0.72 [0.59–0.88]	0.0015	NA	NA
												IKBKE			G-G-G	1.38 [1.12–1.70]	0.0022
37	He K et al 2014b	Han Chinese population	DSM–IV criteria	MDD	2280	1045	729/316	34.4 ±12.1	1235	665/570	30.6 ±11.4	CACNA1C	rs1006737	G/A	A	1.425 [1.160-1.752]	0.0007	0.103 (A)	0.075 (A)	TaqMan SNP Genotyping Assays (Fludigm EP1 platform)	24262814
38	Sun RF et al 2011	Chinese population	DSM-IV criteria, HDRS-21	Major Depression	548	202	NA	NA	346	NA	NA	BDNF	rs13306221	G/A	A	2.278 [1.398-3.714]	0.0007	0.097 (A)	0.045 (A)	PCR-RFLP analysis	21129438
38												BDNF	rs6265	C/T	C	1.296 [1.014–1.658]	0.039	0.455 (T)	0.5202 (T)
39	Green EK et al 2009	British Isles (European)	DSM-IV criteria	Recurrent Major Depression	12569	1196	371/825	47±12	11 373	5573/5800	NA	CACNA1C	rs1006737	G/A	A	1.17 (1.07–1.27)	#0.000711	0.36.3 (A)	0.32.8	Sequenom and Amplifluor (Allele-specific PCR) genotyping	19621016
					2184	1196	#371/825	47±12	1059	#403/656	47±9 (GENESiS) and 41±15 (Cardiff)	CACNA1C	rs1006737	G/A	A	1.15 [1.02–1.31]	#0.024768	0.363 (A)	0.33 (A)
40	Li W et al 2015	Han Chinese population	DSM-IV criteria	MDD	2280	1045	729/316	34.4±12.1	1235	665/570	30.6±11.4	ACSM1	rs163234	A/G	A	1.329 [1.127–1.567]	0.000722	0.165 (A)	0.129 (A)	Fluorescence- based TaqMan SNP discrimination assays (high-throughput Fludigm EP1TM platform)	25656805
												ACSM1	rs3087812-rs2301672-rs234993-rs163234	T/C-G/A-T/C-A/G	T-A-T-G	0.826 [NA]	0.00189	NA	NA
41	Baghai TC et al 2006	German (Majority) Caucasian	DSM-IV criteria, SCAN	Unipolar depression	1250 (Discovery Set)	642	#217/425	51.5±14.3	608	#214/394	50.2±14.4	ACE	rs4291	T/A	TT (TT vs TA vs AA]	NA	0.00076	# 0.401 (T)	# 0.356 (T)	MALDI-TOF massspectrometer (MassArray system)	16924268
												ACE	rs4295	C/G	GG [GG vs GC vs CC]	NA	0.0011	# 0.404(G)	#0.360 (G)
		German Caucasian	DSM-IV criteria,SCID,HAMD-17	Unipolar depression	426 (Replication Set)	201	#105/96	46.3±13.4	245	#112/133	44.5±14.5	ACE	rs4291	T/A	TT (TT vs TA vs AA]	NA	0.0043	# 0.394 (T)	#0.313 (T)
42	Du T et al 2015	Han Chinese population	DSM-IV criteria,HAMD-17, HAMA-14	MDD	1836	738	303/435	38.0±12.3	1098	447/651	39.8±15.9	ALKBH5	rs12936694	A/G	G	1.491[1.179-1.887]	0.0008	# 0.117 (G)	# 0.072 (G)	Sequenom MALDI–TOF-MS (MassARRAY iPLEX system)	26047305
												METTL3	rs17197156	C/G	G	1.2610 [1.045-1.522]	0.0156	# 0.157 (G)	# 0.129 (G)
					1086	435	435 females		651	651 females		ALKBH5	rs12936694	A/G	G	1.485 [1.083-2.038]	0.0146	# 0.098 (G)	# 0.068 (A)
													rs8068517	G/A	A	1.232 [1.034-1.469]	0.02	# 0.438 (A)	# 0.387 (A)
													rs9913266	A/G	A	0.806 [0.671- 0.969]	0.0216	# 0.303 (A)	# 0.350 (A)
					750	303	303 males		447	447 males		ALKBH5	rs12936694	A/G	G	1.495 [1.051- 2.128]	0.0258	# 0.114 (G)	# 0.079 (G)
43	Wang T et al 2011	Han Chinese	DSM criteria using SCID, HAMD	MDD	2279	1139	484/655	36.2±12.8	1140	349/791	58.7±9.9	MYT1L	rs3748989	C/T	C	# 1.265 [1.102-1.452]	0.0008	0.229 (T)	0.274 (T)	TaqMan Assays (ABI 7900 DNA detection system)	21048971
												MYT1L	rs3748988	A/G	A	# 1.146 [1.017-1.291]	0.024	0.439 (A)	0.405 (A)
												MYT1L	rs7592630	T/C	TT vs CT vs CC	NA	0.0369	0.390 (T)	0.369 (T)
												MYT1L	rs1617213-rs6759709	A/G-T/C	G-C	NA	0.00007*	NA	NA
44	Liu Z et al 2006	Han Chinese	DSM-IV criteria,SCID-I, HAMD-21	Major depression	401	206	83/123	31.18±10.61	195	89/106	32.45±11.30	CRHR1	rs242939	G/A	G	NA	0.0008	0.14 (G)	0.07 (G)	TaqMan technology (ABI 7900 system)	16815632
												CRHR1	rs1876828- rs242939-rs242941	G/A-G/A-T/G	G-G-T	NA	0.003	NA	NA
45	Kloiber S et al 2012	German Populaiom (European)	CIDI	Sample 1 : MDD	1182	640	NA	48.68± 14.13 (all cases)	542	244/ 298	48.68± 14.13	CACNA1C	rs2238071	A/G	A	1.34 [1.06-1.69]	0.00088	NA	NA	HumanHap100 and HumanHap300 BeadChips	22647524
												CACNA1C	rs2238070	G /T	G	1.33 [1.05-1.66]	0.0013	NA	NA
												CACNA1C	rs3819534	A/G	A	1.32 [1.05-1.66]	0.0019	NA	NA
												CACNA1C	rs2283302	A/G	A	1.35 [1.04-1.76]	0.002	NA	NA
												CACNA1C	rs3819532	T/C	T	1.32 [1.04-1.66]	0.0025	NA	NA
				Sample 2: URD	1687	827	278/549	50.90±13.72	860	278/582	50.90±13.72	ANK3	rs10821634	A/C	A	1.31 [1.04-1.66]	0.0027	NA	NA	HumanHap 550 BeadChips
												ANK3	rs55960897	T/C	T	1.31 [1.04-1.66]	0.0029	NA	NA
												ANK3	rs10821635	T/A	T	1.32 [1.04-1.67]	0.003	NA	NA
												ANK3	rs10761429	T/A	T	1.31 [1.04-1.65]	0.0031	NA	NA
												ANK3	rs10821636	A/G	A	1.31 [1.04-1.65]	0.0031	NA	NA
				Sample 2: URD	1687	827	278/549	50.90±13.72	860	278/582	50.90±13.72	CACNA1C	rs11062247	A/G	A	0.79 [0.68-0.89]	0.0048	NA	NA	HumanHap 550 BeadChips
												CACNA1C	rs4765681	T/C	T	0.82 [0.73-0.92]	0.0054	NA	NA
												CACNA1C	rs16929470	C/T	C	0.65 [0.53-0.79]	0.0055	NA	NA
												CACNA1C	rs11062248	A/T	A	0.78 [0.68-0.90]	0.0059	NA	NA
												CACNA1C	rs2239073	T/C	T	0.83 [0.74-0.94]	0.01	NA	NA
				Sample 1 : MDD	182	640	NA	48.68± 14.13 (all cases)	542	244/ 298	48.68± 14.13	ANK3	rs12265962	G/T	G	0.41 [0.30-0.56]	0.021	NA	NA	HumanHap100 and HumanHap300 BeadChips
												ANK3	rs10994133	C/T	C	2.39 [0.40-14.28]	0.022	NA	NA
												ANK3	rs10994143	A/G	A	2.38 [0.40-14.02]	0.023	NA	NA
												ANK3	rs3793862	T/C	T	1.53 [0.85-2.76]	0.027	NA	NA
												ANK3	rs12355908	C/T	C	1.25 [0.97-1.61]	0.027	NA	NA
46	Lucae S et al 2006	German Caucasian population	DSM-IV criteria, SCAN	Recurrent MDD	2029	1000	326/674	49.35+14.09	1029	336/693	NA	P2RX7	rs2230912	A/G	AG vs AA+ GG	1.40 [1.14–1.72]	0.0009938	0.169 (G)	0.147 (G)	MALDI-TOF massspectrometer (MassArray system)	16822851
47	Wigner et al 2018a	Polish population	ICD-10, HRSD,CIDI	Depressive disorder	510	281	114/117	53.19±12.61	229	132/147	49.53±10.175	GPx4	rs713041	T / C	T	1.678 [1.264–2.226]	<<0.001	#0.439 (T)	# 0.336 (T)	TaqMan SNP Genotyping Assay	29331597
								53.19±12.61	229	132/147	49.53±10.175	CAT	rs7943316	A /T	AA ; AT	0.595 [0.363–0.975] ;1.757 [1.234–2.499]	0.039;0.002	#0.402 (A)	#0.397 (A)
								53.19±12.61	229	132/147	49.53±10.175	SOD2	rs4880	T / C	TT	2.524 [1.308–6.096]	0.008	#0.406 (T)	#0.366 (T)
					242	133	133 females	NA	109	109 females	NA	GPx4	rs713041	T / C	T	1.930 [1.262–2.952]	0.002	#0.409 (T)	#0.325 (T)
						133	133 females	NA	109	109 females	NA	NOS2	rs10459953	G/C	GC;GG	0.524 [0.314–0.876]; 2.006 [1.171–3.438]	0.014; 0.011	# 0.361 (C )	#0.440 (C )
						133	133 females	NA	109	109 females	NA	CAT	rs7943316	A /T	AT; TT	1.975 [1.177–3.314] ;0.524 [0.311–0.883]	0.010; 0.015	#0.409 (A)	#0.339 (A)
					268	148	148 males	NA	120	120 males	NA	CAT	rs7943316	A /T	AA	0.397 [0.196–0.804]	0.01	# 0.395 (A)	# 0.45 (A)
					268	148	148 males	NA	120	120 males	NA	GPx4	rs713041	T /C	T	1.508 [1.028–2.211]	0.035	# 0.474 (T)	# 0.348 (T)
					268	148	148 males	NA	120	120 males	NA	SOD2	rs4880	T / C	T	1.561 [1.028–2.369]	0.037	# 0.405 (T)	# 0.329 (T)
48	Wigner et al 2018b	Polish population	ICD-10, HRSD,CIDI	Depressive disorder	510	280	148/132	49.53 10.175	230	114/116	53.19 12.61	TPH1	rs623580	T/A	A	1.598 [1.212–2.107]	<0.001	# 0.35 (A)	# 0.267 (A)	TaqMan SNP Genotyping Assay	29314569
												TPH2	rs4570625	G/T	G	5.496 [3.764–8.027]	<0.001	# 0.205 (T)	# 0.402 (T)
												TPH2	rs7963803	C/A	A	1.694 [1.228–2.335]	0.001	# 0.339 (A)	#0.274 (A)
												TPH1	rs10488682	A/T	T	1.444 [1.095–1.904]	0.009	# 0.228 (A)	# 0.267 (A)
												TPH1	rs1800532	C/A	AA	2.416 [1.180–4.947]	0.016	# 0.386 (A)	# 0.379 (A)
												TPH1	rs1799913	C/A	C	1.288 [1.012–1.639]	0.04	# 0.416 (A)	# 0.461 (A)
												TPH1 -TPH1	rs1799913-rs623580	C/A-T/A	C-A	1.726 [1.378–2.161]	<0.001	NA	NA
												TPH1 -TPH1	rs10488682-rs1800532	A/T-C/A	T-A	1.381 [1.141–1.671]	<0.001
												TPH1 -TPH1	rs623580-rs1800532	T/A-C/A	T-A	1.583 [1.308–1.916]	<0.001
												TPH1 -TPH1	rs623580-rs1800532	T/A-C/A	A-C	1.948 [1.566–2.422]	<0.001
												TPH1 -TPH1	rs10488682-rs623580	A/T-T/A	T-A	1.791 [1.463–2.192]	<0.001
												TPH2-TPH2	rs7963803-rs4570625	C/A-G/T	C-G	1.858 [1.551–2.225]	<0.001
												TPH2-TPH2	rs7963803-rs4570625	C/A-G/T	C-T	0.402 [0.322–0.503]	<0.001
												TPH2-TPH2	rs7963803-rs4570625	C/A-G/T	A-G	1.983 [1.596–2.463]	<0.001
												TPH1 - TPH1	rs1799913-rs1800532	C/A -C/A	C-C	1.320 [1.101–1.581]	0.003
												TPH1 -TPH1	rs623580-rs1800532	T/A-C/A	T-C	0.770 [0.642–0.922]	0.005
												TPH1 -TPH1	rs10488682-rs1800532	A/T-C/A	A-A	0.672 [0.473–0.955]	0.027
												TPH1 -TPH1	rs623580-rs1800532	T/A-C/A	A-A	1.006 [0.742–1.364]	0.04
												TPH1 - TPH1	rs1799913-rs1800532	C/A -C/A	C-A	1.283 [1.008–1.633]	0.043
49	Kao WT et al 2017	Taiwanese	DSM-IV, MINI	MDD	789	285 MDD	NA	NA	313	NA	NA	HTR1B	rs6296	C/G	CC vs CG vs TT	NA	< 0.001	# 0.467 (C)	# 0.437 (C)	Sequencing	28007644
						191 MS			313			HTR1B	rs6298	C/T	T	# 1.516 [1.1533-1.9928]	0.003	# 0.361 (T)	# 0.272 (T)
50	Czarny P et al 2016	Polish population	ICD-10 criteria	rDD (Early onset depression_before 35)	428	130	NA	NA	298	NA	NA	LIG3	rs4796030	A/C	A	1.66 [1.23–2.23]	<0.001	0.44 (A)	0.32 (A)	TaqMan® SNP Genotyping Assay	27866211
								NA	298	NA	NA	LIG3	rs1052536	C/T	C	1.58 [1.16–2.13]	0.003	0.55 (C )	0.45 (C )
								NA	298	NA	NA	APEX1	rs1760944	T/G	TG	1.52 [1.01–2.30]	0.045	0.40 (T)	0.41 (T)
				rDD	599	288	148/140	49.3±10.2	311	158/153	51.2±13.3	LIG3	rs4796030	A/C	A	1.366 [1.083–1.723]	0.008	0.392 (A)	0.317 (A)
				rDD	599	288	148/140	49.3±10.2	311	158/153	51.2±13.3	APEX1	rs1760944	T/G	TG	1.445 [1.047–1.994]	0.025	0.439 (T)	0.408 (T)
				rDD	599	288	148/140	49.3±10.2	311	158/153	51.2±13.3	LIG3	rs1052536	C/T	C	1.295 [1.029–1.630]	0.028	0.51 (C )	0.447 ( C)
				rDD (Late onset depression_ after 35)	426	128	NA	NA	298	NA	NA	LIG3	rs4796030	A/C	AA	2.08 [1.17–3.72]	0.013	0.37 (A)	0.32 (A)
												APEX1	rs1760944	T/G	T	1.35 [1.01–1.80]	0.043	0.48 (T)	0.40 (T)
				rDD	599	288	148/140	49.3±10.2	311	158/153	51.2±13.3	LIG3-LIG3	rs1052536- rs4796030	C/T-A/C	C-A	1.620 [1.346–1.949]	<0.001	NA	NA
					599	288	148/140	49.3±10.2	311	158/153	51.2±13.3	LIG3-LIG3	rs1052536- rs4796030	C/T-A/C	T-C	0.818 [0.696–0.963]	0.016
51	Bobińska K et al 2016	Polish population	ICD – 10 criteria, CIDI, HDRS	rDD	302	203	76/127 (37/63)	47.957±10.97 [18-67]	99	35/64 (35/65)	29.677±8.68 [21-53]	MMP-9	T-1702A	T/A	T	2.262 [1.492–3.428]	<0.001	0.158 (A)	0.298 (A)	NA	27434116
												TIMP-2	# rs8179090	C/G	C	1.456[1.002–2.114]	0.049	0.276 (C )	0.192 (C )
				rDD (young age <40 yr)	183	84	24/60 (29/71)	39.217±11.09 [18-62]	99	35/64 (35/65)	29.677±8.68 [21-53]	MMP-9	T-1702A	T/A	T	2.801[1.610–4.874]	<0.001	0.125 (A)	0.298 (A)
				rDD (Middle age >40 yr)	218	119	52/67 (44/56)	54.127±5.16 [42-67]	99	35/64 (35/65)	29.677±8.68 [21-53]	MMP-9	T-1702A	T/A	T	1.946[1.043–3.632]	0.005	0.181 (A)	0.298 (A)
												TIMP-2	# rs8179090	C/G	C	1.602[1.072–2.393]	0.022	0.303 (C )	0.192 (C )
				rDD	302	203	76/127 (37/63)	47.957±10.97 [18-67]	99	35/64 (35/65)	29.677±8.68 [21-53]	MMP-9-MMP-9	T-1702A - C1562T	T/A -C/T	T-C	1.944[1.506–2.509]	<0.001	NA	NA
															A-C	0.328 [0.237–0.453]	<0.001
52	Cao S et al 2015	Han Chinese population	DSM-IV criteria,HAM-D	MDD	239	112	112 males	NA	127	127 males	NA	5-HT2A	rs6311	C/T	TT vs CT vs CC	NA	0.001	0.424 (C )	0.37 (C )	POST-PCR ligase detection reaction genotype assay	26051731
					600	300	112/188	37±13 [18-60]	300	127/173	40±11 [18-60]	5-HT2A	rs6311	C/T	T	#0.722 [0.574-0.910]	0.006	0.448 (C )	0.37 (C )
					361	188	188 females	NA	173	173 females	NA	5-HT2A	rs6311	C/T	T	#0.682[0.506-0.918]	0.013	0.463(C )	0.37 (C )
53	Shen X et al 2014	Han Chinese population	DSM-IV criteria, HAMD	MDD	587	368	90/278	51.54 ± 16.40	219	80/139	44.42 ± 16.52	MTHFR	rs1801133	C/T	T	1.81 [1.40–2.34]	<0.001	0.409 (T)	0.276(T)	PCR- RFLP	24751310
												COMT	rs4680	G/A	AG	1.52 [1.04–2.21]	0.02	0.42 (A)	0.395 (A)
					170	90	90 males	NA	80	80 males	NA	MTHFR	rs1801133	C/T	T	2.12[1.35-3.33]	<0.001	0.461(T)	0.287 (T)
												COMT	rs4680	G/A	AG	2.29 [1.14-4.6]	0.04	0.45 (A)	0.362 (A)
					417	278	278 females	NA	139	139 females	NA	MTHFR	rs1801133	C/T	T	1.75[1.27-2.39]	<0.001	0.392 (T)	0.27 (T)
54	Hua P et al 2014	Chinese population	DSM–IV–TR criteria MMSE, HAMD	MDD	590	105	60/45	65.0±7.4	485	242/243	65.5±5.7	TEF	rs738499	G/T	T	2.22 [1.42-3.46]	<0.001	0.119 (G)	0.231 (G)	PCR-RFLP	24581835
												CRY1	rs2287161	C/G	C	1.75 [1.12-2.71]	0.012	0.124 (G)	0.198 (G)
55	Ancelin ML et al 2013	French elderly Population	DSM-IV criteria,MINI	Depression	1005	255	69/186	>65 yrs	750	337/413	>65 yrs	ACE	rs4291	T/A	TT	0.44 [0.27–0.71]	0.001	# 0.339 (T)	# 0.426 (T)	KASP SNP genotyping system	24193727
													rs4295	C/G	GG	0.45 [0.28–0.72]	0.001	# 0.343 (G)	# 0.429 (G)
													rs4311	T/C	TT	0.47 [0.30–0.72]	0.001	# 0.535 (C)	# 0.443 (C)
													rs4351	G/A	GG	0.53 [0.34–0.81]	0.003	# 0.488 (A)	#0.412 (A)
													rs1800764	C/T	CC	0.53 [0.34–0.81]	0.004	#0.414 (C)	# 0.490 (C)
													rs4333	T/C	TT	0.54 [0.35–0.83]	0.006	# 0.504 (C)	# 0.426 (C)
													rs4343	G/A	GG	0.54 [0.35–0.84]	0.006	# 0.482 (A)	#0.411 (A)
56	Wang Y et al 2012	Han Chinese	DSM-IV criteria using SCID, HAMD-17	MDD	878	403	182/221	36.9±13.6	475	245/230	34.1±13.5	DRD2	rs2734833	G/A	A	NA	<0.001	0.06 (A)	0.126 (A)	Goldengate genotyping assay	22796099
												DRD2	rs2440390	A/G	A	NA	0.002	0.032 (A)	0.065 (A)
												DRD2	rs11214607	T/G	T	NA	0.004	0.367 (T)	0.435 (T)
												DRD2	rs2075652	G/A	AA vs AG vs GG	NA	0.01	0.42 (A)	0.377 (A)
												DRD2	rs4460839	G/A	G	NA	0.02	0.18 (G)	0.14 (G)
57	Tsai SJ et al 2009	Han Chinese	DSM-IV criteria,SCAN,HAMD-21	MDD	971	508	208/300	42.9±16.6	463	212/251	41.6 ± 16.2	TPH2	rs17110747	G/A	G	#1.5092 [1.2304-1.8511]	0.001	0.24 (A)	0.305 (A)	MALDI-TOF mass spectrometer (Sequenom)	19272410
												TPH2	rs4290270	A/T	T	#1.2431 [1.0391-1.487]	0.017	0.479 (T)	0.425 (T)
												TPH2	rs4131348	T/C	C	#1.2393 [1.031-1.4898]	0.026	0.404 (C)	0.353 (C)
58	Cao MQ et al 2007	Han Chinese	Chinese Classification of Mental Disorders Version–3 criteria,HAMD- 17	Depression	342	184	85/99	55.84±8.52	158	78/80	54.44±6.54	GNB3	rs5443	C/T	T	2.214 [1.619–3.029]	0.001	0.322 (C)	0.513 (C)	PCR and allele-specific restriction enzyme analysis.	17621167
												5-HTT	5-HTTLPR	L/S	S	1.817 [1.260–2.619]	0.01	0.178 (L)	0.282 (L)
59	Hwang JP et al 2006	Chinese population	DSM-IV criteria, HAMD-17,MMSE	MDD	281	110	63/47	75.0±5.3	171	93/78	76.0±5.5	BDNF	#rs6265	G/A	A	#1.8071[1.2826-2.5461]	0.001	0.532 (A)	0.386 (A)	PCR-RFLP genotyping	16343697
60	Yu YW et al 2005	Chinese population	DSM-IV criteria, HAMD-21	MDD	441	228	95/133	44.3±16.8[18-79]	213	110/103	41.8±10.3	MAOA	MAOAu-VNTR (30bp repeats)	3R/4R	4R	#1.7427 [1.2791-2.3743]	<0.001	0.474 (4R)	0.341 (4R)	PCR followed by electrophoresis (size based)	15956990
					236	133	133 females		103	103 females					4R	#1.638 [1.133-2.3681]	0.009	0.459 (4R)	0.341 (4R)
					205	95	95 males		110	110 males					4R	#2.0696[1.1671-3.67]	0.015	0.516 (4R)	0.340 (4R)
61	Zhang X et al 2005	Majority Caucasians	DSM-IV criteria,DDESE,DIS	Unipolar major depression	306	87	NA	NA	219	NA	NA	TPH2	#rs120074175	G/A	A	NA	<0.001	0.069 (A)	0.009 (A)	ARMS-PCR genotyping	15629698
62	Comings DE et al 2002	Minnesota	DSM-IIIR criteria	Major Depression	430	126	126 females	NA	304	304 females	NA	CHRM2	#rs8191992	T/A	AA vs TA vs TT	NA	0.001	#0.369 (T)	#0.482 (T)	SSCP technique	12116189
63	Zubenko GS et al 2002	British, German, Latin, Slavic, and Other	DSM-III-R criteria	RE-MDD	200	100	50/50	32.8±9.4	100	50/50	37.6 ±10.5	D2S2944	Tetranucleotide repeat	104/108/112/116/120/124/128 bp	124 bp carrrier	2.7 [1.5 to 5.0]	0.001	NA	NA	Radioisotopic genotyping	12082563
					100	50	50 females	32.8±8.5	50	50 females	NA	D2S2944			124 bp carrier	4.5 [1.9 to 10.8]	<0.001	NA	NA
64	Li Tao et al 2013	Han Chinese	DSM-IV criteria	Major depression	2270	1135	483/652	35±11.6	1135	369/766	58.7±9.9	FoxP2	rs10447760	C/T	C	0.391 [0.22 – 0.70]	0.00107	0.018 (T)	0.007 (T)	TaqMan assays (ABI 7900 DNA detection system)	22404659
												FoxP2	rs6960610	A/G	A	0.851 [0.75 – 0.96]	0.0096	0.399 (G)	0.361 (G)
												FoxP2	rs6466488	G/A	A	0.864[0.76 – 0.98]	0.0195	0.365 (A)	0.400 (A)
65	Zill P et al 20004	German population (Caucasian)	DSM-IV (SCID-I) and ICD-10 criteria,HAMD-17	Major depression	565	300	114/186	49.09±13.90	265	138/127	43.62±13.21	TPH2	rs1386494	A/G	A	0.6	0.0012	0.14 (A)	0.21 (A)	snapshot methodology; Mini sequencing method (capillary PRISM 310 automated sequencer)	15124006
												TPH2	rs1843809	G/T	G	1.38	0.0496	0.14 (G)	0.18 (G)
												TPH2	rs1386488-rs1843809-rs2220330-rs1386495-rs1386494-rs6582072- rs1386493-rs1386492-rs4760814-rs4760815	C/A-G/T-G/A-C/T-A/G-A/G-T/C-G/A-A/G-T/A	C-G-G-C-A-A-T-G-A-T	NA	<0.0001	NA	NA
															A-T-A-C-G-A-C-G-A-T	NA	<0.0001	NA	NA
															C-G-G-T-A-G-T-A-G-A	NA	<0.0001	NA	NA
															C-G-G-T-A-G-T-A-G-T	NA	0.016	NA	NA
66	Liou YJ et al 2011	Han Chinese population	DSM-IV criteria, SCAN	MDD	1145	602	244/358	43.7±15.7	543	230/313	42.3±15.0	PAWR	rs8176874	A/G	A	# 1.673 [1.214-2.306]	0.0015	0.329(G)	0.095 (G)	Multi-TOF mass spectrometry	20735158
												PAWR	rs4842318-rs7305141-rs2307223-rs8176874	C/T-G/A-A/T-A/G	T–A–T–G	0.51 [0.35–0.72]	0.0007	NA	NA
													rs7305141-rs2307223-rs8176874	G/A-A/T-A/G	A–T–G	0.52 [0.36–0.74]	0.0009	NA	NA
													rs2307223-rs8176874	A/T-A/G	T–G	0.58 [0.41–0.80]	0.002	NA	NA
													rs4842318-rs7305141-rs2307223	C/T-G/A-A/T	T-A-T	0.69 [0.55–0.87]	0.004	NA	NA
													rs7305141-rs2307223-rs8176874	G/A-A/T-A/G	A-A-A	1	0.004	NA	NA
													rs7305141-rs2307223	G/A-A/T	A–T	0.70 [0.56–0.88]	0.005	NA	NA
													rs4842318-rs7305141-rs2307223-rs8176874	C/T-G/A-A/T-A/G	C–A–A–A	1	0.005	NA	NA
													rs7305141-rs2307223	G/A-A/T	A–A	1	0.006	NA	NA
													rs4842318-rs7305141	C/T-G/A	C–A	1	0.008	NA	NA
													rs4842318-rs7305141-rs2307223	C/T-G/A-A/T	C-A-A	1	0.01	NA	NA
													rs4842318-rs7305141	C/T-G/A	T–A	0.76 [0.62–0.93]	0.035	NA	NA
67	Gałecki P et al 2010b	Polish population	ICD-10 criteria,CIDI	rDD	330	181	79/102	42.6±8.2	149	66/83	38.7±6.7	ASMT	rs4446909	G/A	AA [AA vs AG+ GG]	0.1 [ 0.03–0.58]	0.0018	0.204 (A)	0.248 (A)	Direct sequencing	20433639
												ASMT	rs5989681	G/A	GG [GG vs CG+CC]	0.6 [ 0.4–0.97]	0.037	0.204 (A)	0.248 (A)
68	Sarubin N et al 2016	German Caucasian	DSM-IV criteria, 21-HAMD	MDD	558	251	251 females	48.69 ± 14.87	307	307 females	41.43±15.94	NR3C1	rs6195	T/C	NA	NA	0.002	NA	NA	TaqMan® SNP Genotyping Assays (ABI7000 system) & ABI PRISM-snapshot-method	27549215
69	Zhang C et al 2016	Han Chinese	DSM-IV criteria	MDD	1531	772	NA	NA	759	NA	NA	IL6	rs1800797	G/A	A	4.72 [1.60–13.89]	0.002	1.2 (A)	0.3 (A)	Multiplex PCR and SNaPshot assay	27502736
70	Wang M et al 2015	Han Chinese population	DSM-IV criteria based on SCID-I	MDD	2280	1045	729/316	34.4 ± 12.1	1235	665/570	30.4 ± 11.4	NVL	rs16846649	T/C	C	0.718 [0.584–0.883]	0.002	0.079 (C )	0.107 (C )	TaqMan SNP Genotyping Assays (Fluidigm EP1 platform)	25891250
												NVL	rs10916583	T/C	C	1.156 [1.023–1.307]	0.02	0.393 (C )	0.358 (C )
71	MA X et al 2013	Han Chinese population	DSM-IV criteria	Major depression	732	218	96/122	36.3 ± 15.6	514	333/181	39.1±11.9	GDNF	rs884344	A/C	C	#1.532 [1.162-2.021]	0.002	0.232 (C )	0.164 (C )	MALDI-TOF MassARRAY system	24022000
72	Zhang K et al 2009	Han Chinese	DSM- IV criteria, DIGS,HAM-D- 17	MDD	792	401	184/217	32.710±11.061	391	NA	NA	5-HTT	5-HTTLPR	L/S	L	1.446 [1.143–1.830]	0.002	0.272 (L)	0.205 (L)	PCR based genotyping and bidirectional sequencing (ABI 3700 DNA sequencer)	18848359
												5HTR1A	rs6295	C/G	C	0.763 [0.609–0.956]	0.018	0.291 (G)	0.238 (G)
73	Numata S et al 2009	Japanese Population	DSM-IV criteria	MDD	522	174	74/100	45.1±12.4/45.4±15.5	348	148/200	45.1±12.4/44.9±13.0	PDE4B	rs472952	A/G	G	#1.721 [1.227-2.413]	0.002	0.16 (A)	0.24 (A)	TaqMan assay (ABI 7500 Fast Real Time PCR System & ABI PRISM 7900 Sequence Detection System)	18785206
												PDE4B	rs910694	C/T	T	#1.614 [1.162-2.242]	0.004	0.17 (C)	0.25 (C)
												PDE4B	rs2180335	A/G	G	#1.565 [1.125-2.175]	0.009	0.17 (A)	0.24 (A)
												PDE4B	rs4320761	C/T	CC vs CT vs TT	NA	0.011	0.3 (T)	0.32 (T)
												PDE4B	rs1040716	A/T	T	#1.514 [1.098-2.087]	0.012	0.18 (A)	0.25 (A)
												PDE4B	rs6588190	C/T	CC vs CT vs TT	NA	0.016	0.29 (T)	0.31 (T)
74	Zhang J et al. (2018)	Han Chinese	DSM-IV, HAMD	MDD	1102	550	165/385 (30/70)	44.53 ± 13.53	552	195/357 (35.30/64.70)	43.19 ± 9.08	Dvl3	rs1709642	C/T	T	1.333[ 1.127–1.576]	0.002*	0.521 (T)	0.449 (T)	Genotyping (ABI 3730 DNA sequencer)	30242173
												Dvl3	rs1969253	C/A	A	1.177 [0.996–1.392]	0.05	0.502 (A)	0.461 (A)
75	Congiu C et al 2015	Italian (Caucasian)	DSM-IV criteria, SCID-I	MDD	1031	590	NA	NA	441	NA	NA	KCNK2	rs10779646	G/A	AA vs AG+GG (Dominant model)	1.42 [1.10–1.85]	0.003	0.37 (G)	0.44 (G)	Bead Xpress System and Vera Code Assay	25535009
76	Kang HJ et al 2014	Korean Population	GMS B3	Depression	732	101	28/73	77.6 ±6.8	631	272/359	72.0 ±5.3	IL-1β	#rs1143634	C/T	T [C/C vs C/T+ T/T]	#2.51 [1.33-4.73]	0.003	NA	NA	PCR method	25315113
77	Pereira PA et al 2013	Brazilian population	DSM-IV criteria, MINI PLUS,GDS	late-onset depression	267	190	38/152	75.7 ± 8.1	77	23/54	78.3 ±7.3	AKT1	rs3730358	G/A	A	2.28 [1.26–4.13]	0.003	0.20 (A)	0.09 (A)	RT-PCR	24022875
												AKT1	rs3803304-rs3730358-rs1130214	C/G-G/A-C/A	G-A-A	7.634	0.0046	NA	NA
												AKT1	rs3803304-rs3730358	C/G-G/A	G-A	4.27	0.01	NA	NA
78	Ryan J et al 2011	French	DSM-IV criteria using MINI	Severe late life current MDD	3525	454	454 females	73 (65- 96)	3071	3071 females	73 (65- 96)	ER-α	rs2234693	T/C	C [TT vs CC]	0.61 [0.44–0.84]	0.003	#0.405 (C)	#0.451 (C)	Competitive allele-specific PCR-SNP genotyping system	21804148
												ER-α	rs9340799	A/G	G [AA vs GG]	0.60 [0.41–0.88]	0.009	#0.322 (G)	#0.352 (G)
												ER-β	rs1256049	G/A	A [GG vs GA or AA]	1.44 [1.01–2.05]	0.05	#0.053 (A)	#0.039 (A)
					2492	110	110 males		2382	2382 males		ER-β	rs4986938	G/A	A [GG vs AA]	1.74 [1.00–3.06]	0.05	#0.445 (A)	#0.387 (A)
79	Viikki M et al 2010	Finnish population/Caucasian	DSM-IV criteria,MADRS	MDD	612	217	#94/123	#49.91±16.35	395	180/215	44.4 ±11.1	TPH1	rs1800532	C/A	C	#1.437 [1.132-1.824]	0.003	0.382 (A)	0.471 (A)	Taqman®SNP Genotyping Assays	19874868
80	Schosser A et al 2010	United Kingdom/ European	DSM-IV and ICD-10 criteria, SCAN	Recurrent MDD	2845	1469	446/1023	47.39±12.33	1376	579/797	41.70±13.16	TSNAX	rs7546310-rs821597	A/C-C/T	A–T	NA	0.003	NA	NA	SNPlex Genotyping System	19255581
												TSNAX	rs1000731-rs7546310-rs821597	G/A-A/C-C/T	G–A–T	NA	0.006	NA	NA
												TSNAX	rs766288-rs2492367-rs6675281	C/A-C/T-C/T	A–C–C	NA	0.04	NA	NA
81	Su QR et al 2007	Han Chinese	DSMIV criteria,BDI	MDD	209	97	97 males	14.17 ± 3.51 [8-18 yr]	112	112 males	14.56 ± 2.30 [9-17 yr]	AR	CAG repeat	L/S or (>28 repeats/<28 repeats)	S	#2.414 [1.354-4.304]	0.003	0.278 (L)	0.482 (L)	PCR and Automated capillary electrophoresis(ABI PRISM 3100 Genetic Analyzer)	17613104
					154 [Group II ]	71	71 males	15.63 ±1.89 [13-18 yr]	83	83 males	16.04 ± 0.77 [13-17 yr]					#2.153[1.098-4.224]	0.025	0.282 (L)	0.458 (L)
					55 [Group I]	26	26 males	10.19 ± 0.81 [8-12 yr]	29	29 males	10.31 ± 0.93 [8–12 yr]					#3.341 [1.075-10.386]	0.034	0.269 (L)	0.552 (L)
82	Covault J et al 2004	European American	DSM-III-R or DSM-IV (SCID) criteria	Major depression	427	198	97/101	38.3	229	75/154	33.8	FACL4	rs1324805	C/T	T	#1.587 [1.168-2.157]	0.003	0.49 (T)	0.38 (T)	PCR-RFLP method (ABI 7700 instrument)	15108178
					255	101	101 females		154	154 females		FACL4				1.50 [1.05–2.14]	0.027	0.51 (T)	0.35 (T)
					172	97	97 males		75	75 males		FACL4				1.92 [1.04-3.58]	0.038	0.49 (T)	0.39 (T)
83	Jansson M et al 2003	Swedish (Caucasians)	CES-D	Depressed Mood	665	123	123 males	≥50 yr	542	542 males	≥50 yr	5-HTR2A	#rs6311	G/A	AA [AA vs GG]	2.45 [1.35–4.42]	0.003	#0.476 (A)	# 0.369 (A)	Pryosequencing	12815744
					1592	377	123/254	≥50 yr	1215	542/673	≥50 yr	5-HTR2A	#rs6311	G/A	AA [AA vs GG]	1.5 [1.05–2.15]	0.028	#0.407 (A)	#0.377 (A)
84	Ji W et al 2013	Han Chinese population	DSM-IV criteria	MDD	2270	1135	483/652	35.0±11.6	1135	369/766	58.7±79.9	CNTNAP2	rs2710102	A/G	A	1.198 [1.06-1.35]	0.00308	0.475 (A)	0.430 (A)	TaqMan assays(ABI 7900 DNA detection system)	23123147
												CNTNAP2	rs2710117	T/A	A	0.834 [0.74-0.94]	0.00309	#0.451 (T)	#0.406 (T)
												CNTNAP2	rs1922892	G/A	A	0.840 [0.75- 0.95]	0.00399	#0.478(G)	#0.435 (G)
												CNTNAP2	rs759178	A/C	A	1.182	0.00631	0.492 (A)	0.449 (A)
												CNTNAP2	rs2538991	A/C	A	1.148 [1.02-1.29]	0.0229	0.471 (A)	0.436 (A)
												CNTNAP2	rs6464774	C/T	C	1.136 [1.00-1.29]	0.0437	#0.345 (T )	#0.364(T)
												CNTNAP2	rs986062	G/A	A	0.881 [0.78-1.00]	0.0441	0.340 (A)	0.369 (A)
												CNTNAP2	rs851715	C/T	C	1.130 [1.00-0.27]	0.045	0.453 (C )	0.423 (C )
85	Wen Z et al 2016	Han Chinese	DSM-IV criteria based on SCID-1	MDD	2304	1056	737/319	34.41±12.09	1248	672/576	30.62±11.35	NRGN	rs12278912	A/G	A	0.789 [0.673-0.924]	0.0034	0.148 (A)	0.181 (A)	Sequenom (MALDI–TOF-MS)MassARRAY platform.	26828755
												NRGN	rs12807809	C/T	C protective	0.869 [0.761–0.991]	0.0367	0.257 (C )	0.284 (C )
												NRGN	rs7113041-rs12278912	C/G-A/G	G-A	0.780 [0.663–0.919]	0.002	NA	NA
86	Lekman M et al 2008	White Non-Hispanic	DSM-IV criteria, QIDS-C16	MDD	1890	1256	NA	NA	634	NA	NA	FKBP5	rs1360780	T/C	TT vsTC vs CC	TT vs TC: 0.72 [0.51–1.01]; TT vs TC: 1.01 [0.74–1.40]; TC vs CC:1.394 [1.137-1.709]	0.0038	0.33 (T)	0.31 (T)	Genotyping on Illumina platform	18191112
												FKBP5	rs4713916	A/G	AA vs AG vs GG	AA vs AG: 0.84 [0.59–1.19]; AA vs GG: 1.08 [0.77–1.52]; AG vs GG:1.29 [1.05–1.58]	0.046	0.31 (A)	0.29 (A)
87	Ancelin ML et al 2015	French elderly Population	DSMIV criteria, MINI	Depression	595	189	189 females	NA	406	406 females	NA	CRP		C/T	TT	0.32 [0.14–0.70]	0.004	#0.269 (T)	# 0.341 (T)	KASP SNP genotyping system	25603415
												CRP	rs1417938	T/A	AA	0.32 [0.14–0.69]	0.004	#0.269 (A)	#0.342 (A)
												CRP	rs1205	C/T	TT	2.03 [1.18–3.51]	0.011	#0.378(T)	#0.317 (T)
88	Gałecki P et al 2013	Polish population	ICD-10 criteria,CIDI,HDRS	rDD	468	268	116/152	45.5 ± 9.98	200	79/121	37.1 ± 7.84	VEGFA	#rs2010963	C/G	C	1.25 [1.10–2.08]	0.004	0.392 (C )	0.300 (C )	PCR–RFLP assay	23673188
												VEGFA	# rs2010963-rs3025039	C/G-C/T	C-C	1.45 [1.06–1.96]	0.02	NA	NA
												VEGFA			T-G	0.61 [0.39–0.94]	0.03	NA	NA
89	Dong C et al 2009	Mexican Americans	DSM-IV criteria,HAMD-21	MDD	536	272	92/180	38±10	264	106/158	36±11	CREB1	rs3730276	A/G	A	11.45 [1.46–89.77]	0.004	#0.002 (G)	#0.023 (G)	Bidirectional sequencing	19844206
												SLC6A3	rs2550936	A/C	A [ AC vs AA+ CC]	NA	0.004	#0.161 (C)	#0.201 (C)
												SLC6A4	rs7224199	G/T	G [GT vs GG+ TT]	NA	0.004	0.411 (G)	0.369 (G)
												ABCB1	rs4728697	G/A	A	2.24 [1.18–4.28]	0.01	0.060 (A)	0.028 (A)
												SLC6A4	rs140701	C/T	C [TC vs TT+ CC]	NA	0.01	0.454 (C)	0.400 (C)
												SLC6A4	rs7212502	A/G	A	8.56 [1.23–∞]	0.01	#0 (G)	# 0.013 (G)
												SLC6A4	NT_010799.14_3288789	C/G	C	8.63 [1.24–∞]	0.01	# 0 (G)	# 0.012 (G)
												SLC6A4	rs56355214	A/G	G	8.47 [1.22–∞]	0.01	# 0( A)	# 0.012 (A)
												ABCB1	rs58898486	G/T	G	8.40 [1.05–67.39]	0.02	#0.002 (T)	#0.016 (T)
												NTRK2	rs7020204	C/T	C	1.57 [1.07–2.32]	0.02	#0.101(T)	# 0.15 (T)
												SLC6A4	rs28914831	G/T	G	8.37 [1.20–∞]	0.02	# 0 (T)	# 0.012 (T)
												SLC6A3	rs8179029	C/T	C	1.71 [1.12–2.58]	0.02	#0.09 (T)	#0.144 (T)
												SLC6A4	rs2066713	G/A	A	1.37 [1.04–1.80]	0.03	0.329 (A)	0.263 (A)
												ABCB1	rs2032583	A/G	A	1.64 [1.04–2.59]	0.04	#0.064 (G)	#0.101 (G)
												NTRK2	rs2013566	A/G	A	1.47 [1.02–2.10]	0.04	#0.124 (G)	#0.172 (G)
												SLC6A4	rs3813034	A/C	A [ AC vs AA+CC]	NA	0.04	0.454 (A)	0.399 (A)
												ABCB1	rs4148745-rs28401781-rs4728697-rs2235067-rs2032583-rs2235040-rs2235065-rs2235013-rs2235035-rs2235033-rs2032588-rs1128503-rs2229109	T/G-T/C-A/G-T/C-G/A-T/C-G/A-T/C-A/G-G/A-A/G-G/A-T/C	G-C-A-C-A-C-A-C-G-A-G-A-C	NA	0.01	NA	NA
												CREB1	rs3730276-rs2551923-NT_005403.15_58671537-NT_005403.15_58672120-rs56325368-NT_005403.15_58673294	G/A-T/C-T/A-T/C-A/G-C/G	G-C-A-C-G-G	NA	0.02	NA	NA
												SLC6A3	rs28363169-rs41280377-rs8179029-NT_006576.15_1401243-rs2550936-rs2270913-rs8179023-rs8179023	T/C-A/G-T/C-A/G-C/A-A/G-C/G-A/T	C-G-T-G-C-G-G-T	NA	0.03	NA	NA
												NTRK2	rs41318035-NT_023935.17_16590662-rs7020204-rs45623334-rs2013566-NT_023935.17_16591468-rs45596934-NT_023935.17_16593339-NT_023935.17_16593340	A/G-G/T-T/C-G/A-G/A-A/G-A/G-T/C-G/A	G-T-T-A-G-G-G-C-A	NA	0.05	NA	NA
												SLC6A2	rs5564-rs2279805-rs41280878-rs5568-rs998424-rs41280884	G/A-C/T-T/C-C/A-A/G-A/T	A-C-C-A-G-A	NA	0.05	NA	NA
90	Pae CU et al 2004	Korean population	DSM-IV criteria	MDD	204	90	44/46	32.9±9.4	114	51/63	33.1±7.4	MCP1	rs1024611	A/G	A	1.83[1.18–2.83]	0.004	0.411 (A)	0.276 (A)	Direct sequencing	15296827
91	Tsai SJ et al 2003	Han Chinese	DSM-IV criteria, HAMD	MDD	215	89	89 females	46.8±17.4 (all cases)	126	126 females	46.6±16.7 (all controls)	ER-α	rs2234693	T/C	T	#1.7642 [1.1911-2.6131]	0.004	0.478 (T)	0.341 (T)	PCR-RFLP method	12605096
												ER-α	rs9340799	A/G	A	#1.6703 [1.0769-2.5908]	0.02	0.258 (A)	0.167 (A)
92	Ogilvie AD et al 1996	Edinburgh (UK)	DSM-IV criteria	Unipolar depressive disorder	232	39	#20/19	43.4	193	#125/68	47.2	SLC6A4	STin2	STin2.9/STin2.10/STin2.12	STin2.9	6.95 [1.8-27.2]	<0.004*	0.064(STin2.9)	0.014(STin2.9)	PCR based method	8602004
93	Ma J et al 2017	Han Chinese	DSM-IVcriteria, using SCID ,HAMD	Major Depression	1025	512	145/367	42.97±12.41	513	187/326	42.50±8.68	GNB3	rs5443	C/T	C protective	0.77 [0.65±0.92]	0.00412	0.464 (C )	0.529 (C )		28225778
94	Wang L et al 2014	Han Chinese population	DSM-IV criteria using SCID-I,HAMD-17	MDD	531	283	283 females	30.90 ± 8.87	248	248 females	27.49 ± 8.04	EHD3	rs619002	C/G	G	0.474 [0.280–0.802]	0.0045	0.04 (G)	0.08 (G)	MALDI-TOF-MS-based genotyping	24607927
												EHD3	rs644926	A/G	A	0.485 [0.286–0.833]	0.0074	0.04 (A)	0.08 (A)
95	Hu Y et al (2017)	Han Chinese	ICD-10 criteria,HRSD	Depressive disorder	811	425	165/260	36.7±13.9	386	217/169	31.5±8.5	MAP2K1	rs1549854	A/C	AA vs AC vs CC	0.73 [0.60–0.89]	0.005	0.419 (C)	0.497 (C)	Genotyping (ABI 7900 DNA detection system)	28688265
													rs1432441	C/T	CC vs CT vs TT	0.75 [0.61–0.92]	0.025	0.299 (C)	0.362 (C)
													rs7182853	C/T	CC vs CT vs TT	0.81 [0.66–0.99]	0.039	0.367 (C)	0.422 (C)
					429	260	260 females	NA	169	169 females	NA	MAP2K1	rs1549854	A/C	AA vs AC vs CC	NA	0.013	0.409 (C)	0.356 (C)
						260	260 females	NA	164	164 females	NA		rs1432441	C/T	CC vs CT vs TT	NA	0.04	0.298 (C )	0.381 (C)
96	Czarny P et al 2015	Polish population	ICD-10 criteria,CIDI	rDD	555	257	NA	51.9±12.9	298	NA	49.1±10.4	NEIL1	rs4462560	G/C	G	1.512[1.133–2.017]	0.005	0.257 (G)	0.186 (G)	TaqMan SNP Genotyping Assay	26074017
				early onset rDD	421	123		<35 yr	298		<35 yr	NEIL1	rs4462560	G/C	G	1.59[1.12–2.26]	0.009	0.27 (G)	0.19 (G)
				late onset rDD	432	134		>35 yr	298		>35 yr	MUTYH	rs3219489	G/C	GG	2.93 [1.09–8.22]	0.033	0.20(G)	0.18 (G)
												NEIL1	rs4462560	G/C	G	1.46[1.02–2.08]	0.04	0.25 (G)	0.19 (G)
97	Minelli A et al 2012	Italian (Caucasian)	DSM-IV criteria	MDD	897	522	172/350	55.8±13.6	375	172/203	50.9±16.0	PCLO	rs2522833	A/C	C [CC vs AA+AC]	1.22 [1.07–1.38]	0.005	0.42 (C)	0.38 (C)	BeadXpress System and the VeraCode Assay	22386049
98	Numata S et al 2009	Japanese population	DSM -IV criteria	MDD	521	173	74/99	45.1±14.1 [21–79]	348	148/200	45.0 ±12.7 [18–71]	PCNT	rs2073376	A/G	G	#1.5155 [1.133-2.028]	0.005	0.25 (A)	0.33 (A)	PCR based method	19448849
													rs3788265	G/T	T	#1.449 [1.118-1.877]	0.006	0.53 (T)	0.43 (T)
													rs2073380	A/C	C	#1.367 [1.055-1.770]	0.021	0.53 (C)	0.45 (C)
												PCNT	rs3788265-rs2073376	G/T-A/G	TG	NA	0.004	NA	NA
												PCNT			GA	NA	0.005	NA	NA
99	Van Den Eede F et al 2007	Swedish population	DSM-IV criteria,MINI	Recurrent MDD	194	48	48 males	61±15	146	146 males	58±13	CRF-BP	CRF-BPs11 (g.16113T>C)	T/C	T	#2.154 [1.267-3.663]	0.005	0.23 (C)	0.29 (C)	Pyrosequencing (PSQ96 pyrosequencer)	17599466
												CRF-BP	CRF-BPs2 (g.10661T>C)	T/C	T	#1.843[1.121-3.031]	0.015	0.29 (C)	0.43 (C)
												CRF-BP	CRF-BPs12 (g.16166C>A)	C/A	C	#1.817 [1.11-2.975]	0.03	0.30 (A)	0.44 (A)
					468	135	48/87	61±15	333	146/187	61±15	CRF-BP	CRFBPs14-CRFBPs11-CRFBPs12	g.11127C>T-g.16113T>C-g.16166C>A	C T C	NA	0.011	NA	NA
													CRFBPs2-CRFBPs14-CRFBPs11-CRFBPs12	g.10661T>C-g.11127C>T-g.16113T>C-g.16166C>A	T-C-T-C	NA	0.015	NA	NA
													CRFBPdel1-CRFBPs2-CRFBPs14-CRFBPs11-CRFBPs12	g.9824_9826delGAA-g.10661T>C-g.11127C>T-g.16113T>C-g.16166C>A	G-T-C-T-C	NA	0.016	NA	NA
													CRFBPdel1-CRFBPs2-CRFBPs14	g.9824_9826delGAA-g.10661T>C-g.11127C>T	G-T-C	NA	0.018	NA	NA
													CRFBPdel1-CRFBPs2-CRFBPs14-CRFBPs11	g.9824_9826delGAA-g.10661T>C-g.11127C>T-g.16113T>C	G-T-C-T	NA	0.019	NA	NA
													CRFBPs2-CRFBPs14-CRFBPs11	g.10661T>C-g.11127C>T-g.16113T>C	T C T	NA	0.019	NA	NA
100	Hashimoto R et al 2006	Japanese population	DSM-IV criteria	MDD	1090	373	147/226	54±16	717	351/366	41.3±16.9	DISC1	rs821616	A/T	T	1.46 [1.12–1.92]	0.005	0.145 (T)	0.104 (T)	TaqMan 5'exonuclease allelic discrimination assay	16959794
						373	147/226	54±16	717	351/366	41.3±16.9	DISC1	rs6541281	C/T	T	#0.75[0.556-0.998]	0.048	0.094 (T)	0.122 (T)
					592	226	226 females	NA	366	366 females	NA	DISC1	rs6541281	C/T	T	#0.64 [0.434-0.937]	0.021	0.091 (T)	0.135 (T)
					498	147	147 males	NA	351	351 males	NA	DISC1	rs821616	A/T	A	#0.64 [0.427-0.971]	0.035	0.143 (T)	0.097(T)
					1090	373	147/226	54±16	717	351/366	41.3±16.9	DISC1	rs843979-rs821616-rs2806465	C/G-A/T-G/C	G-T-C	NA	0.002	NA	NA
													rs6541281-rs3738401-rs1340982	C/T-G/A-C/T	T-G-C	NA	0.017	NA	NA
													rs821597-rs843979-rs821616	T/C-C/G-A/T	C-G-T	NA	0.017	NA	NA
													rs1340982-rs1322784-rs1535529	C/T-T/C-C/T	T-T-T	NA	0.018	NA	NA
													rs821577-rs821597-rs843979	G/T-T/C-C/G	T-C-C	NA	0.019	NA	NA
													rs967433-rs821577-rs821597	T/C-G/T-T/C	T-T-T	NA	0.023	NA	NA
													rs3738401-rs1340982-rs1322784	G/A-C/T-T/C	G-C-C	NA	0.026	NA	NA
101	Arinami T et al 1997	Japanese population	DSM-III-R criteria	Major depression	451	32	13/19	58.2 ± 11.6	419	281/138	48.5 ± 8.7	MTHFR	#rs1801133	C/T	TT	2.8 [1.3–6.4]	0.005	0.50 (T)	0.38 (T)	Non-radioactive SSCP method and Direct sequencing	9342205
102	Wang et al 2017	Han Chinese	DSM-IV criteria	MDD	2280	1045	729/316	34.4± 12.1	1235	665/570	30.6± 11.4	ZNF804A	rs1366842	C/A	AA vs AC vs CC	NA	0.00555	0.202 (C)	0.200 (C)	TaqMan chemistry and Fluidigm dynamic array chips	29112096
												ZNF804A	rs17617913	C/T	C	0.861 [0.757–0.980]	0.024	0.289 (C )	0.320 (C )
												ZNF804A	rs17617913-rs1344706-rs12476147-rs4667001-rs1366842-rs12477430	C/T- A/C- A/T-A/G-A/C-A/G	C-A-T-A-A-G	0.462 [0.354–0.601]	<0.05	NA	NA
															T-A-A-G-C-A	0.299 [0.166–0.542]	<0.05
															T-A-T-A-A-G	1.696 [1.438–2.002]	<0.05
															T-C-A-G-C-A	2.538 [1.818–3.542]	<0.05
															T-C-A-G-C-G	3.964 [2.106–7.461]	<0.05
															T-C-T-A-A-G	0.511 [0.413–0.634	<0.05
103	Ryan J et al 2015	French	DSM-IV criteria using MINI	MDD	929	238	62/176	72.0±4.48	691	306/385	71.5±4.42	PCLO	rs2522833	A/C	C [AA vs CA+CC	0.65 [0.47 0.88]	0.0058	NA	NA	Competitive allele-specific PCR incorporating FRET quencher cassette to identify SNP	26391493
					368	62	62 males		306	306 males		BICC1	rs999845	A/G	A [GG vs GA+AA]	0.49 [0.25 0.94]	0.033	NA	NA
												BICC1	rs9416742	G/A	A [GG vs GA+AA]	0.48 [0.24 0.96]	0.038	NA	NA
104	Okuda A et al 2010	Japanese Population	DSM-IV criteria	MDD	618	159	159 females	NA	459	459 females	NA	TSNAX	rs766288	C/T	C	#1.4808 [1.119-1.9595]	0.00586	0.277 (T)	0.362 (T)	TaqMan assays	19760522
					618	159	159 females	NA	459	459 females	NA	TSNAX	rs1630250–rs766288–rs6662926	G/C-C/T-C/G	C–T–G	NA	0.04	NA	NA
						159	159 females	NA	459	459 females	NA		rs1630250–rs766288–rs6662926	G/C-C/T-C/G	G–C–C	NA	0.048	NA	NA
					1125	314	155/159	47.3 ± 14.9	811	352/459	37.2 ± 15.9	TSNAX	rs1630250-rs766288-rs6662926	G/C-C/T-C/G	G–C–C	NA	0.048	NA	NA
105	Chen P et al 2011	Han Chinese	DSM-IV criteria	MDD	2279	1139	487/652	35.1±11.6	1140	374/766	58.7±9.9	CSF2RB	rs2284031	T/C	C	0.801	0.006	0.250(T)	0.211(T)	Taqman SNP genotyping (ABI 7900 DNA detection system)	21247258
													rs909486	C/T	C	1.17	0.026	0.258(C)	0.229(C)
													rs738149	A/G	A	1.315	0.001	0.166(A)	0.132(A)
												CSF2RB	rs2284031-rs909486-rs738149	T/C-C/T-A/G	C-T-G	0.8	0.0004	NA	NA
												CSF2RB			T-C-A	1.44	0.001	NA	NA
106	Gałecki P et al 2010c	Polish population	ICD-10 criteria, CIDI	rDD	174	91	91 females	42.41±7.31	83	83 females	NA	MnSOD/SOD2	rs4880	T/C	T	1.8 [1.18–2.77]	#0.006	0.390 (C)	0.536 (C)	PCR-RFLP method	20478627
107	Koks S et al 2006	Estonian population	DSM-IV criteria, MINI	MDD	337	177	39/138	40.3 [18–73]	160	49/ 111	37.7 [18–71]	CCKAR	246G/A	G/A	A	NA	0.006	0.09 (A)	0.03 (A)	Primer extension (APEX) based genotyping	15927089
												DRD1	-2102C/A	C/A	C	NA	0.008	0.02 (A)	0.07 (A)
												HTR2C	rs6318	G/C	G	NA	0.02	0.10 (C)	0.17 (C)
												DRD2	-7054C/A	C/A	A	NA	0.03	0.14 (A)	0.08 (A)
												CCKAR	rs1800908-246G/A-rs1800856-rs1800857	G/T-G/A-G/A-T/C	G-A-G-T	7.418 [2.129–25.85]	0.002	NA	NA
108	Oruc L et al 1997	Croatian population	Research Diagnostic Criteria	Unipolar rDD	114	43	9/34	39.6 ± 10.6 [30-74]	71	18/53	NA	GABRA5	dinucleotide repeat near 3'UTR of GABARA5	(1-8) allele	282 bp	2.191 [1.249. 3.845]	0.0065	0.45(282 bp)	0.27 (282 bp)	PCR based method	9267853
109	Hoefgen B et al 2005	German	DSM-IV/DSM-III-R criteria	MDD	1302	466	161/305	50.9± 14.7	836	376/460	54.6±17.2	5-HTT	5-HTTLPR	L/S	S	1.26 [1.07-1.48]	0.0068	0.455 (S)	0.399 (S)	PCR based method	15691525
110	Liu Z et al 2013	Han Chinese population	DSM-IV criteria using SCID-I,HAMD-21	Recurrent MDD	528	256	98/158	34.40 ± 11.01	272	102/170	35.40 ±12.81	CRHR1	# rs242939	G/A	A	0.5271 [0.3491–0.7958]	0.0069*	0.131 (G)	0.073 (G)	TaqMan technology (Assay-by-Design) (ABI 7900 system)	23529111
111	Fujii T et al 2011	Japanese Population	DSM-IV criteria	MDD	1131	386	386 females	52.8±16.5	745	745 females	46.3±15.6	p75NTR	rs2072446	C/T	T	0.643 [0.466-0.888]	0.0069	0.07 (T)	0.10 (T)	TaqMan 5¢-exonuclease allelic discrimination assay	21938001
					1798	668	282/386	49.5±15.9	1130	385/745	45.8±16.2	p75NTR	rs2072446	C/T	T	0.777 [0.613-0.985]	0.037	0.08 (T)	0.10 (T)
112	Gutiérrez B et al 1998	Spanish population	DSM-IV criteria	Major depression with melancholia	158	74	17/57	60.31±12.50	84	32/52	NA	SERT	5HTTLPR-Stin2.10	S-STin2.10	S-STin2.10	2.53 [ 1.21–5.34]	0.0069	NA	NA	PCR based method	9799087
113	Dadkhah T et al 2016	Iranian population	DSMV criteria	MDD	500	250	118/132	45.3±12.3	250	121/129	46.7±11.8	GRM4	rs2229901	A/G	G	1.40 [1.09-1.80]	0.007	0.49 (G)	0.41 (G)	PCR-RFLP method	27792966
114	Shi et al 2016	Caucasian	Self reported; DIGS v2.0; CIDI	Subtype 1 MDD (melancholia)	1368	592	94/498	40.92±10.83	776	253/523	40.67±11.26	PER3	rs228697	C/G	G	NA	0.007	0.125 (G)	0.097 (G)	PCR primer extension (Sequenom iPLEX genotyping platform)	26926884
												PER3	rs17031614	G/A	A	NA	0.017	0.042 (A)	0.028 (A)
					347	94	94 males	40.83±10.99	253	253 males	39.56±11.45	CLOCK	rs1801260	T/C	C protective	NA	0.028	0.207 (C )	0.291(C )
					1021	498	498 females	40.94±10.81	523	523 females	41.20±11.14	NPAS2	rs34705978	C/T	T	NA	0.034	0.206 (T)	0.101 (G)
												PER3	rs228697	C/G	G	NA	0.041	0.131 (G)	0.179 (T)
115	Szczepankiewicz A et al 2014	Polish population	DSM-IV criteria using SCID	MDD	960	218	#50/168	45.5±14.0	742	#315/427	37.7±12.5	FKBP5	rs9470080	T/C	TT vs TC vs CC	NA	0.007	# 0.311 (T)	# 0.295(T)	TagMan SNP Genotyping Assays	24856550
													rs1360780	T/C	TT vs TC vs CC	NA	0.011	# 0.279(T)	# 0.257 (T)
													rs9394309	G/A	GG vs GA vs AA	NA	0.018	# 0.714 (G)	# 0.272 (G)
													rs9296158	A/G	AA vs AG vs GG	NA	0.03	# 0.277 (A)	# 0.258 (A)
													rs4713916	A/G	AA vs AG vs GG	NA	0.038	# 0.284 (A)	# 0.258(A)
												FKBP5	rs3800373-rs755658-rs9296158-rs7748266- rs1360780-rs9394309-rs9470080	A/C-C/T-A/G-C/T-C/T-A/G-C/T	A-C-A-T-T-G-T	NA	0.014	NA	NA
															C-C-A-C-T-A-T	NA	0.043	NA	NA
116	Menke A et al 2012	Majority German Populaiom /Caucasian	DSM-IV criteria, HAMD-21	Unipolar depression	Discovery : 720	350	154/196	49.5±14.3	370	163/207	48.6±13.4	GRM1	rs3804295	A/G	G [GG+ GA vs AA]	1.593 [1.1—2.2]	0.007	#0.539 (G)	#0.438 (G)	Illumina Human-1 Genotyping 100 k BeadChips and Illumina HumanHap300-Duo Genotyping BeadChips	21962378
												GRM1	rs3804300	A/G	G [GG+ GA vs AA]	1.572 [1.1—2.2]	0.0102	#0.437 (A)	#0.487 (A)
												GRM1	rs3804293	C/A	A [AA+AC vs CC]	1.567 [1.1—2.2]	0.0127	#0.418 (C)	#0.522 (C)
												GRM1	rs9373491	C/A	A [AA+AC vs CC]	1.546 [1.1—2.2]	0.0128	#0.445 (C)	#0.549 (C)
												GRM1	rs2268666	C/T	T risk allele [TT+TC vs CC]	1.551 [1.1—2.2]	0.013	#0.446 (C)	#0.551 (C )
												GRM1	rs9386151	C/T	T [TT+TC vs CC]	1.551 [1.1—2.2]	0.013	#0.446 (C)	#0.551 (C )
												GRM1	rs362817	C/T	T [TT+TC vs CC]	1.531 [1.1—2.2]	0.0164	#0.446(C)	#0.546(C)
												GRM1	rs362822	C/T	T [TT+TC vs CC]	1.495 [1.1—2.1]	0.0203	#0.446 (C)	#0.545 (C)
												GRM1	rs6923492	T/C	C [CC+ TC vs CC]	1.540 [1.1—2.2]	0.021	#0.451 (T)	#0.527 (T)
												GRM1	rs362819	T/C	C [CC+ TC vs CC]	1.514 [1.1—2.2]	0.022	#0.417 (C)	#0.468 (C)
			DSM-IV criteria using SCAN.	Unipolar depression	1916	904	300/604	51.0±13.8	1012	331/681	50.8±13.9	GRM1	rs2268666	C/T	T risk allele [TT+TC vs CC]	1.2 [1.0—1.5]	0.04	NA	NA	MALDI-TOF mass-spectrometer (MassArray1 system)
117	Cerri AP et al 2009	Italian (Caucasian)	DSM-IV criteria	Major depression	290	50	#17/33	81.42±7.45 [65-102]	240	NA	82±6.0 [67-99]	TNF-α	rs1800629	G/A	GG [GG vs Ga vs AA]	2.433 [1.09-5.43]	0.007	0.008 (A)	0.181 (A)	PCR-SSP method	19836613
118	Choi MJ et al 2004	Korean population (Caucasian)	DSM-IV criteria	MDD	337	189	55/134	46.3±12.7	148	51/97	44.9±11.6	5-HTR2A	#rs6311	G/A	G	1.52 [1.12–2.06]	0.007	0.39 (A)	0.492 (A)	PCR-RFLP method	14730199
119	Aberg E et al 2011	Swedish population	DSM-IV and ICD-10 criteria	Depression	1049	116	116 males	44.0±11.2	933	933 males	46.8±12.2	COMT	rs4680	G/A	A [AA+AG vs GG]	2.26 [1.26–4.05]	0.008	0.388 (G)	0.462 (G)	TaqMan SNP genotyping assay	20828831
					2556	405	116/289	44.0±11.2 (Male)/44.9±12.0 (female)	2151	933/1218	46.8±12.2/45.1±12.1	COMT	rs4680	G/A	A [AA+AG vs GG]	1.49 [1.11–2.00]	0.009	0.426 (G)	0.450 (G)
120	Liu Z et al 2008	Han Chinese	DSM-IV criteria, HAMD-21	Recurrent MDD	367	181	72/109	33.68±10.07	186	71/115	32.94±11.32	PDLIM5	rs2433320	G/A	A	1.747 [1.172–2.604]	0.008	#0.202 (A)	#0.126 (A)	TaqMan technology (ABI 7900 system)	18197271
121	Mann JJ et al 2000	Racially mixed population	DSM-III-R criteria	Major depression	160	53	37/16	44 ± 20	107	91/16	42 ± 17	5HTT	5HTTLPR- 44 bp deletion/insertion	L/S	LL vs LS vs SS	NA	0.008	0.420 (S)	0.430 (S)	PCR based method	10920459
122	Zill P et al 2000	German Population	DSM IV and ICD 10 criteria	Major depression	189	78	NA	51.6 ±13.0 [24-80] (all patients)	111	54/57	47.3 ±12.1 [18±63]	GNB3	#rs5443	C/T	T	#1.7952[1.164-2.7689]	#0.008	0.41 (T)	0.28 (T)	PCR based method	10884039
123	Taylor WD et al 2012	Caucasian	DSM-IV criteria,MADRS	MDD	373	257	91/166	70.8±7.1	116	33/83	72.7±6.7	AGTR1	rs12721331	C/T	TT (TT vs CC/CT)	2.32 [1.243–4.336]	0.0082	NA	NA	NA	22703619
												AGTR1	rs10935724	A/C	AA (AA vs CC/AC)	1.58 [1.003–2.474]	0.0487	NA	NA
124	Tadokoro K et al 2005	Japanese	DSM-IV criteria	MDD	118	59	59 males	47.2±11.4 [24-76]	59	59 males	45.1±6.2 [38-62]	GMIP	rs2043293	G/T	G	2.45 [1.23–5.23]	0.0086	0.263 (G)	0.127 (G)	TaqMan 5′-exonuclease allelic discrimination assay	16086184
												GMIP	rs2304129	G/C	C	2.45 [1.23–5.23]	0.0086	0.263 (C)	0.127 (C)
												GMIP	rs880090	C/G	G	2.27 [1.20–4.72]	0.015	0.263 (G)	0.136 (G)
					328	164	59/105	49.5±12.7	164	59/105	47.4±9.5	GMIP	rs3794996	G/A	A	1.66 [1.05–2.69]	0.039	0.143 (A)	0.091 (A)
					328	164	59/105	49.5±12.7	164	59/105	47.4±9.5	GMIP	rs3794996-rs2043293-rs2304129-rs880090	G/A-G/T-G/C-C/G	G-T-G-C	NA	0.0044	NA	NA
125	Wray NR et al 2009	Australia/European	DSM -IV criteria,CIDI	Depression	653	366	#115/251	34.9±10.3	327	#126/201	34.9±11.9	SLC6A4	HTTLPR	L/S	S	# 0.75 [0.603-0.930]	0.0088	# 0.411 (S)	# 0.483 (S)	Sequenom MassArray system.	19541292
												SLC6A4	rs1050565	T/C	C	#1.31 [1.038-1.644]	0.0228	# 0.341 (C)	# 0.284 (C)
												SLC6A4	5HTTLPR-rs25531	2/1	2	#1.27 [1.017-1.582]	0.0345	# 0.504 (2)	# 0.445 (2)
												SLC6A4	rs7214991	A/G	G	# 1.25 [1.006-1.561]	0.0436	# 0.395 (G)	# 0.342 (G)
												SLC6A4	rs2020934	A/G	A	# 0.81 [0.654-0.998]	0.0482	#0.427 (A)	#0.523 (A)
126	Firouzabadi N et al 2012	Iranian population	DSM-IV criteria	MDD	295	191	90/101	59.02±10.2	104	57/47	60.5±10.45	ACE	rs2148582	A/C	A	1.02 [1.13– 2.89]	0.009	0.246 (A)	0.154 (A)	PCR-RFLP method	22688325
												ACE	rs4343	G/A	G	1.52 [1.07–2.18]	0.015	0.513 (G)	0.409 (G)
127	Grünblatt E et al 2006	German	DSM-IV criteria using SCID-I, MMSE	Depression	544	184	61/123	75.8 ±0.44	360	167/193	75.7 ±0.44	5-HTT	5-HTTLPR	L/S	S	#1.4013 [1.086-1.808]	0.009	0.454 (S)	0.372 (S)	PCR based	17017823
128	Massat I et al 2005	European	DSM-III-R/DSM-IV criteria	EO-MDD	748	120	NA	NA	628	316/312	NA	COMT	#rs4680	G/A	G	1.48[1.09-1.91]	0.009	0.567 (G)	0.475 (G)	PCR-RFLP method	15583702
129	Traks T et al 2008	Estonian Population	DSM-IV criteria, MINI	MDD	430	153	38/115	40.5 ± 13.4	277	70/206	39.4 ± 14.0	IL20-IL24-IL24	rs1518108-rs1150253-rs1150258	C/T-G/A-T/C	T-G-C	3.45 [1.28–9.32]	0.0097	NA	NA	ARMS-PCR method and SNPlex assay	19087313
130	Xie T et al 2017	Spanish Caucasian	DSM-IV criteria	Depressive disorders	914	437	132/305	51.49 ± 14.04	477	187/290	66.24 ±15.01	VEGF	rs4416670	T/C	C	1.60 [1.03–2.46]	0.01	0.469 (C )	0.468(C )	Competitive allele-specific PCR (KASP) chemistry coupled with FRET-based genotyping	28267147
131	Sun N et al 2016	Han Chinese	DSM-IV Criteria	MDD	871	459	229/230	[18-60]	412	172/240	[18-60]	5-HTT	5-HTTLPR	LS vs. SS	LS	1.46 [1.08- 1.96]	0.01	#0.269(L)	#0.238(L)	PCR based genotyping	27212180
												5-HTT	5-HTTLPR	LS vs. LL/SS	LS	1.42 [1.05-1.91]	0.02
132	Nielsen MG et al 2015	Italian (Caucasian)	DSM-IV criteria	MDD	671	414	414 females	NA	257	257 females	NA	MTHFR	# rs1801131	A/C	CC vs AA+ AC	1.97[1.03–3.61]	0.01	0.31 (C )	0.28 (C )	Bead Xpress System and the Vera Code Assay	26021967
					1076	613	199/414	56.3±13.7	463	204/259	46.7±16.2	COMT	rs4680	G/A	GA vs GG+AA	NA	0.03	0.49 (A)	0.45 (A)
133	Galecki P et al 2013	Polish population	ICD-10 criteria, CIDI,HDRS	rDD	468	268	116/152	45.5±9.98	200	79/121	37.1±7.84	KDR	rs1870377	T/A	A	1.4 [1.1–1.9]	0.01	0.378 (A)	0.298 (A)	PCR–RFLP assay	23164459
134	Du L et al 2004	Caucasian	DSM-IV criteria	MDD	182	78	78 males	42.9±10.2	104	104 males	35.7±12.6	MAO-A	EcoRV	EcoRV site absent/EcoRV site present	EcoRV site present	2.3 [1.2–4.4]	0.01	0.397(EcoRV site present)	0.22 (EcoRV site present)	PCR based method	15486489
												MAO-A	EcoRV-uVNTR	EcoRV site absent/EcoRV site present-3 copies of 30bp repeat /3.5, 4 and 5 copies of 30-bp repeat	EcoRV2-uVNTRI	2.5[1.3-4.8]	0.008	NA	NA
135	Llerena A et al 2003	Spanish (White European) population	DSM-IV criteria	MDD	208	70	23/47	51±14	138	69/69	30±11	CYP2C9	NA	CYP2C9*1/*2/*3	CYP2C9*3	2.76 [1.51–5.05]	<0.01	0.193 (CYP2C9*3)	0.08 (CYP2C9*3)	PCR-RFLP method	14583800
136	Sun HS et al 2004	Taiwanese population	DSM-IV criteria	Depression and Anxiety disorder	116	30	30 females	29.69±3.02	86	86 females	29.70±2.89	TPH1	rs2108977	T/C	C [TC+CC vsTT]	0.27 [0.11–0.7]	0.0107	#0.296 (C)	#0.443 (C)	MSBE or ARMS	15544576
137				Depression	114	28	28 females	29.52±3.51	86	86 females	29.70±2.89	TPH1	rs211105-rs1800532-rs2108977	A/C-C/A-T/C	C-A-C	NA	0.018	NA	NA
137	Liu W et al 1999	Han Chinese	DSM-III-R criteria	Unipolar depression	395	33	21/12	45 ± 15.39	362	162/200	42±10.23	SERT	STin2	Stin2.9/STin2.10/STin2.12	Stin2.12	NA	0.0107	0 (250 bp)	0.01 4 (250 bp)	PCR based method	10780268
138	Youssef et al 2018		DSM-IV criteria, using SCID	MDD	90	45	35/10 (77.8/22.2)	47.1±17.8	45	39/6 (86.7/13.3)	40.4±17.7	BDNF	rs6265	G/A	A		0.011	# 0.289 (A)	# 0.133 (A)	PCR (BioRad T100 Thermal Cycler)	29432620
139	Ren D et al 2017	Han Chinese	DSM-IV criteria	MDD	1414	568	260/308	36.0±12.9	846	485/361	33.9±10.2	GRIK4	rs56275759	T /C	C	# 1.2177 [1.0453-1.4186]	0.011	0.493 (C )	0.444 (C )	MALDI-TOF mass spectrometer on MassARRAY® Analyzer 4 platform	28583584
												GRIK4	rs11218016-rs6589847- rs56275759	C/T-A/G-T /C	CGC	NA	0.004	NA	NA
															CGT	NA	0.024
140	Sun N et al 2008	Han Chinese population	DSM-IV criteria using SCID-I/P,HAMD	Major Depression	776	388	185/203	30.90 ± 9.76 [18-63]	388	176/212	29.49 ±10.63 [18-64]	NET	rs2242446	C/T	C	1.33 [1.07–1.65]	0.011	0.332 (C)	0.273 (C)	Bidirectional Sequencing ( ABI 3700 DNA sequencer)	18779921
141	Zeman M et al 2010	Czech population	DSM criteria	Depressive Disorder	83	42	6/36	61.4 ± 15.8	41	14/27	58.1 ± 13.5	BDNF	rs6265	G/A	AA [GG vs GA vs AA]	NA	#0.0113	#0.202 (A)	# 0.195 (A)	PCR-RFLP method	20163778
142	Wigner et al 2018c	Polish population	ICD-10,HRSD	Depressive disorder	517	281	148/133	49.53±10.18	236	121/115	53.19±12.61	KAT1	rs10988134	G/A	A	1.705 [1.124–2.589]	0.012	#0.270 (A)	#0.178 (A)	TaqMans SNP Genotyping Assay	29777939
					269	148	148 males	NA	121	121 males	NA	KAT1	rs10988134	G/A	AA	2.266 [1.027–4.998]	0.043	#0.250 (A)	#0.201 (A)
					517	281	148/133	49.53±10.18	236	121/115	53.19±12.61	IDO1 - IDO1	rs3824259- rs10089084	C /A-G /C	C-C	1.215 [1.013–1.457]	0.036	NA	NA
143	Jun TY et al 2003	Korean population	DSM-IV criteria	MDD	233	108	47/61	50.4±14.2	125	48/77	37.6±6.9	TNF	#rs1800629	G/A	A	2.242 [1.219–4.121]	0.0125	0.148 (A)	0.072 (A)	PCR-RFLP method	12960751
144	Liu J et al 2017	Han Chinese	DSM-IV criteria	MDD	781	485	485 males	NA	296	296 males	NA	YWHAE	rs1532976	A/G	G	1.302[1.056-1.604]	0.013	0.424 (G)	0.489 (G)	TaqMan SNP Genotyping (ABI 7900 DNA detection platform)	28414084
												YWHAE	rs34041110	A/G	G	1.249 [1.014-1.539]	0.036	0.411 (G)	0.465 (G)
					1343	650	650 females	NA	693	693 females	NA	YWHAE	rs3752826- rs2131431- rs1873827-rs12452627	A/C-A/C-T/C-G/A	A-A-C-G	50.043 [11.087-225.876]	7.94e-19	NA	NA
															A-C-T-G	0.053 [0.015-0.192]	4.83e-10
															C-C-T-G	6.130 [3.207-11.716]	5.18e-10
															C-A-C-G	0.526 [0.392-0.705]	1.37e-05
					781	485	485 males	NA	296	296 males	NA	YWHAE	rs3752826- rs2131431- rs1873827-rs12452627	A/C-A/C-T/C-G/A	A-A-C-G	7.442 [2.691-20.583]	6.38e-06	NA	NA
															C-A-C-G	0.402 [0.264-0.612]	1.24e-05
															C-C-T-G	5.654 [1.664-19.211]	0.001785
145	Santos M et al 2014	Portuguese	DSM-IV criteria based on SCID-I	MDD	63	21	21 males	40.48±11.06 (for total cases)	42	42 males	40.48±11.08 (for total cases)	ABCB1	# rs2032582	T/G	T	0.300 [0.100–0.870]	0.013	0.143 (T)	0.357 (T)	TaqMan SNP Genotyping assays (ABI PRISM 7300 Sequence Detection System)	24200053
													# rs1045642	T/C	T	0.36 [0.140–0.920]	0.018	0.214 (T)	0.429 (T)
													# rs1128503	T/C	T	0.360 [0.140–0.950]	0.022	0.190 (T)	0.393 (T)
												ABCB1	rs1128503-rs2032582-rs1045642	T/C-T/G-T/C	C-G-C	2.769 [1.205–6.363]	0.015	NA	NA
															T-T-T	0.313 [0.118–0.832]	0.016	NA	NA
146	Gałecki P et al 2011	Polish population	ICD-10 criteria,CIDI	rDD	330	181	79/102	42.6±8.2	149	66/83	38.7±6.7	NOS2A	rs2779249	C/A	C	1.6 [1.1–2.3]	#0.013	0.196 (A)	0.279(A)	Direct sequencing	20869428
147	Zobel A et al 2010	German (Caucasian) Populaion	DSM-IV criteria,SCID	Recurrent unipolar depression	552	268	#98/170	48.92 ±14.0	284	#115/169	46.48± 15.0	FKBP5	rs4713916	A/G	G	1.38 [1.07–1.79]	0.0135	0.273 (A)	0.341 (A)	TaqMan SNP genotyping assays	20047716
													rs3800373	C/A	A	1.39 [1.06–1.80]	0.0141	0.255 (C)	0.322 (C)
													rs1360780	T/C	C	1.31 [1.01–1.70]	0.0356	0.281 (T)	0.339 (T)
												FKBP5	rs4713916-rs1334894-rs1360780-rs755658-rs3800373	A/G-C/T-T/C-C/T-C/A	GCCCA	1.37	0.005	NA	NA
															ATTTC	0.7	0.039	NA	NA
148	Mitjans M et al 2013	Spanish	DSM-IV criteria using SCID-I	Major depression (Melancholic)	301	151	NA	46.38±15.08 (all cases)	150	79/70	42.1±10.3	CNR1	rs806371	T/G	G	#1.750 [1.113-2.753]	0.014	0.194 (G)	0.12(G)	Sequenom MassArray technology	23407780
												CNR1	rs806368–rs1049353–rs806371	T/C-G/A-T/G	C-G-T	NA	0.001	NA	NA
149	Hettema JM et al 2006	Virginia (Caucasian)	DSM-III-R criteria	Major depression	376 (Stage 1: Discovery)	188	NA	NA	188	NA	NA	GAD1	rs2241165	G/A	A	NA	0.014	0.184 (G)	0.261 (G)	Taqman method 5' nuclease cleavage assay	16718280
												GAD1	rs3791850	C/T	C	NA	0.048	0.192 (T)	0.251 (T)
												GAD1	rs12185692-rs2241165-rs2058725-rs769407-rs3791851-rs3791850	A/C-A/G-A/G-C/G-A/G-C/T	A-G-G-C-A-T	NA	0.0038	NA	NA
												GAD1	rs12185692-rs2241165	A/C-A/G	A-G	NA	0.0079	NA	NA
												GAD1	rs12185692-rs2241165	A/C-A/G	A-A	NA	0.012	NA	NA
												GAD1	rs12185692-rs2241165-rs2058725-rs769407-rs3791851-rs3791850	A/C-A/G-A/G-C/G-A/G-C/T	A-A-A-G-G-T	NA	0.029	NA	NA
					752 (Stage 2 :Replicatio)	401	NA	NA	351	NA	NA	GAD1	rs3791850	C/T	C	#1.3967 [1.0936-1.7838]	0.006	0.193 (T)	0.251 (T)
												GAD1	rs2058725	A/G	A	#1.323 [1.0353-1.6906]	0.025	0.196 (G)	0.244 (G)
												GAD1	rs2241165	G/A	A	# 1.282 [1.0055-1.6347]	0.04	0.203 (G)	0.247 (G)
												GAD1	rs12185692-rs2241165-rs2058725-rs769407-rs3791851-rs3791850	A/C-A/G-A/G-C/G-A/G-C/T	A-G-G-C-A-T	NA	0.016	NA	NA
												GAD1	rs2058725-rs769407-rs3791851-rs3791850	A/G-C/G-A/G-C/T	G-C-A-T	NA	0.027	NA	NA
												GAD1	rs12185692-rs2241165	A/C-A/G	A-G	NA	0.044	NA	NA
150	Kolsch H et al 2004	German population	DSM-III-R criteria,MMSE	Major depression	452	193	#59/134	64.0± 11.35	259	#116/143	68.8± 11.80	CD-MPR	NA	C/T	C	1.959 [1.14–3.36]	0.014	0.11 (C)	0.07 (C)	PCR-RFLP method	15167696
151	Dikeos DG et al 2000	Greek population	DSM-IV and ICD-10 criteria, SCAN	Unipolar major depression	74	36	11/25	55.9±11.5 [26-75]	38	17/21	39.2±9.3 [23-59]	DRD3	#rs6280	C/T	C	2.32 [1.18-4.57]	0.014	0.486 (C)	0.289 (C)	PCR-RFLP method	10697826
152	Aldoghachi AF et al 2019	Malaysian	DSMV criteria, MINI	MDD	600	300	97/203 (32.3/67.7)	18-65	300	97/203 (32.3/67.7)	18-65	BDNF	rs6265	G/A	AA	Recessive model [G/G-G/A vs A/A] 2.05 [1.48–3.65]	0.015	# 0.545 (A)	#0.452 (A)	Sanger sequencing	30677092
153	Jelen AM et al 2015	Polish Population	ICD-10 criteria	rDD	186	90	32/58	[14-61]	96	NA	NA	ABCB1	# rs1045642	T/C	T	#1.661 [1.101 -2.505]	#0.015	#0.405 (C )	#0.531 (C )	PCR-RFLP	26664259
154	Szczepankiewicz et al. (2011)	Polish population	DSM-IVcriteria, using SCID	MDD	925	193	49/144	44.9±13.8	732	311/421	39.9±12.7	NR3C1	rs6191	C/A	A	1.338 [1.059–1.689]	0.015	#0.428 (C)	#0.5 (C)	TaqMan SNP Genotyping Assays	21764460
													rs6198	T/C	CT	0.95 [0.693–1.303]	0.018	#0.153 (C)	#0.146 (C)
													rs33388	A/T	T	0.759 [0.605–0.953]	0.018	#0.430 (T)	#0.498 (T)
												NR3C1	rs6198-rs6191-rs6196-rs258813-rs33388	T/C-C/A-A/G-G/A-A/T	T-C-T-G-A	NA	0.038	NA	NA
155	Haenisch B et al 2013	German	DSM-IV criteria	MDD	3673	1505	#521/984	49.5 ± 13.8	2168	#938/1230	50.5±12.2	5-HTTLPR	rs2129785-rs11867581	T/C-A/G	T-A	1.14[1.04_x0002_1.25]	0.0154*	NA	NA	Illumina HumanHap550 and Human 610quad chip.	22921522
156	Schahab S et al 2006	German (Caucasian) Populaion	DSM-IV criteria	Major depression	405	180	#51/129	68.14±7.66	225	#106/119	71.8±9.07	LBP-1c	NA	G/A	A	0.427 [0.214-0.851]	0.016	0.04 (A)	0.08 (A)	Cycle sequencing (ABI Prism genetic analyzer 310A)	16710089
157	Ohara K et al 1998	Japanese population	DSM-IV criteria	Depressive disorder	210	75	37/38	52.5 ± 15.0	135	60/75	NA	COMT	#rs4680	G/A	AA	2.19 [1.19–4.03]	0.0161	0.427 (A)	0.352 (A)	RFLP method	9631418
158	Haenisch B et al 2009	German Population	DSM-IV criteria, SCID-I	Unipolar MD	1069	426	#136/290	49.26±13.40	643	#296/347	43.67 ±13.92	SLC6A2	rs5558	T/G	G	4.6 [1.2–17.1]	0.017	0.021 (G)	0.005 (G)	Custom Taq- ManSNPGenotyping Assays	19105200
												HTR1A	rs1800044	G/T	T	3.8 [1.2–12.3]	0.024	0.023 (T)	0.006 (T)
159	Morris CP et al 2012	Brisbane (Australian)/ Caucasian	DSM-IV criteria using SCID	Major depression	503	266	113/153	49.7 ± 15.3	237	139/98	36.8± 12.8	KPNA3	rs2273816	G/A	A	1.63 [1.07–2.52]	0.018	0.143 (A)	0.093 (A)	Homogeneous MassEXTEND (hME) Sequenom assay	22960338
160	Xiao Z et al 2011	Han Chinese	DSM-IV criteria using SCID-I, HAMD-21	Recurrent MDD	367	181	72/109	33.68±10.07	186	71/115	32.94±11.32	CRHR1	rs242939	G/A	G	#2.201 [1.291 -3.75]	0.018*	0.122 (G)	0.059 (G)	TaqMan technology Assay-by-Design (ABI 7900 system)	22194899
												CRHR1	rs1876828-rs242939-rs242941	G/A-G/A-T/G	G-G-T	NA	0.003*	NA	NA
161	Evinova A et al 2012	Slovak population	DSM-IV-TR, ICD-10	MDD	277	134	53/81	48 ± 13.9	143	86/57	37 ± 11.3	MTHFR	# rs1801131	A/C	C	1.52 [1.07 – 2.17]	0.019	0.392 (C )	0.297 (C )	PCR-RFLP method	23255668
162	Ryu S H et al 2004	Korean population	DSM-IV criteria using SCID, HAMD-21	Major depression	248	112	30/82	48.6±14.3	136	46/90	45.3±11.5	NET	rs2242446	C/T	C[TT vs. TC + CC]	1.86 [1.11–3.12]	0.019	0.37 (C)	0.30 (C)	PCR based method (ABI 3700 sequencer)	15118352
163	Chen J et al 2016	Han Chinese	DSM-IV criteria using SCID-I	MDD	2280	1045	729/316	34.4±12.1	1235	665/570	30.4±11.4	ABCA13	rs6583476	A/G	G	0.836[0.719-0.972]	0.02	0.210 (G)	0.182 (G)	TaqMan SNP Genotyping Assays (Fludigm EP1 platform)	27712136
												ABCA13	rs7789493	G/A	A	0.794 [0.694-0.907]	0.000723	0.268 (A)	0.315 (A)
												ABCA13	rs17132158	C/G	G	1.214 [1.055-1.397]	0.007	0.218 (G)	0.252 (G)
												ABCA13	rs3931814	C/T	T	0.788 [0.655-0.948]	0.012	0.132 (T)	0.107 (T)
164	Treutlein J et al 2016	German	DSM-IV criteria using SCID-I	MDD	1890	595	NA	NA	1295	NA	NA	NPY2R	rs6857715	C/T	C	1.18 [1.03–1.36]	0.02	0.64 (C)	0.60 (C )	Illumina HumanHap BeadChip 550v3 & Illumina BeadChip Human 610 Quad	27584037
165	Ozbey G et al 2014	Turkish population	DSM-IV criteria	MDD	124	54	11/43	39.4±13.4	70	36/34	34.4±12.8	ABCB1	C3435T / rs1045642	T/C	C	#1.82 [1.095-3.024]	0.02	0.56 (C )	0.41 (C )	PCR/RFLP assays	24911075
166	West DV et al 2006	Belgian	DSM-IV criteria, MINI	MDD	353	180	48/132	53.17±13.5	173	64/109	51.6 ±13.0	NR3C1	rs10482605	T/C	C	NA	0.02	0.08 (C)	0.13 (C)	Sequencing (ABI 3700 automated sequencer)	16192984
		Swedish	DSM-IV criteria, MINI	MDD	315	134	47/87	68.6±15.0	181	64/117	71.6±11.6		rs6190	G/A	A	NA	0.02	0.06 (A)	0.02 (A)
167	Inoue K et al 2004	Japanese Population	DSM-IV criteria,MADRS	MDD	309	145	55/90	51.6±12.4	164	101/63	55.2±16.4	NET	rs2242446	C/T	CC vs TC vs TT	NA	0.02	0.33 (C)	0.41 (C)	Allele-Specific PCR-Based Genotyping and PCR-RFLP	15539861
168	Steffens DC et al 2002	Racially mixed population	DDES, CES-D, MADRS,HAMD	Depression	95	57	57 males	69.6 [59–96] (all cases)	38	38 males	70.2 [58–92] (all controls)	5HTT	5HTTLPR	T/C	SS [SS vs LS+LL]	5.31 [1.13–25.11]	0.02	0.395 (C)	0.316 (C)	PCR based method	11925279
169	Kishi T et al 2010	Japanese Population	DSM-IV criteria, SIGH-D	MDD	982	466	218/248	48.7±16.0	516	266/250	39.4±17.1	SIGMAR1	rs1800866	A/C	CC [CC vs AA]	0.563 [0.346-0.913]	0.0202	#0.260 (C)	#0.317(C)	TaqMan assays	20178807
170	Zhang K et al 2010	Han Chinese population	DSM-IV criteria, SCID-I/P	MDD	879	447	225/222	27.76 ± 7.98	432	194/238	28.32 ± 8.67	GSK3B	rs6782799	T/C	C	1.25 [1.03–1.52]	0.022	0.444 (C)	0.389 (C)	Bidirectional sequencing ( ABI 3730 DNA sequencer)	20033742
171	Min W et al 2009	Han Chinese	DSM -IV criteria,HAMD	MDD	1016	579	272/307	36.36±12.813	437	218/219	34.88±12.763	NET	# rs2242446	C/T	T	1.250 [1.031-1.517]	0.023	#0.269 (C)	#0.315 (C)	PCR based method	19468717
172	Taylor WD et al 2008	White	DDES,MMSE	Unipolar MD	339	245	157/245	69.7±7.5	94	66/94	69.8±5.8	BDNF	rs6265	G/A	A [GG vs GA+AA]	1.92 [1.09–3.38]	0.024	0.21 (A)	0.13 (A)	TagMan Assays (ABI7900 DNA analyzer)	17911362
173	Huang CC et al 2011	Han Chinese population	DSM-IV criteria	Major Depression	1017	582	248/334	38.69±14.15	435	225/210	39.15±12.29	SLC6A3 (DAT1)	rs11133767	C/T	CC vs TC vs TT	NA	0.026	0.094 (T)	0.102 (T)	TaqMan assays	21150814
												SLC6A3 (DAT1)	rs27072	C/T	CC vs TC vs TT	NA	0.037	0.253 (T)	0.277 (T)
174	Suchanek R et al 2011	Polish Population	DSM-IV-TR criteria using SCID-I,HDRS	Recurrent MDD	334	116	29/87	54.13±9.7	218	135/83	42.32±9.26	BDNF	rs6265	C/T	C	1.72 [1.06–2.79]	#0.027	0.108 (T)	0.172 (T)	PCR-RFLP technique	21103954
					170	87	87 females	NA	83	83 females	NA	BDNF	rs6265	C/T	CC [CC vs CT]	#1.97 [1.019-3.82]	#0.043	0.121 (C)	0.193 (C)
					334	116	29/87	54.13±9.7	218	135/83	42.32±9.26	BDNF	rs6265-rs28383487	C/T-C/A	T-C	0.63 [0.30–0.86]	0.012	NA	NA
175	Schumacher J et al 2005	German	DSM-IV criteria	MDD	1562	465	#163/302	47.35±13.70	1097	#548/549	44.57±15.85	BDNF	(GT)n-repeat	166bp/168bp/170bp/172bp/174bp/176bp		NA	0.028	0.02 (172 bp)	0.02 (172bp)	MassARRAY system MALDI TOF mass spectrometer (Sequenom)	16005437
												BDNF	rs988748-(GT)n-rs6265	C/G-166bp/168bp/170bp/172bp/174bp/176bp-G/A	C_174bp_G	NA	0.001	NA	NA
															G_170bp_A	NA	0.01	NA	NA
			DSM-IV criteria, SCAN	MDD	756	312	#100/212	52.16±13.43	444	#147/297	50.45±12.83	BDNF	rs988748-(GT)n-rs6265	C/G-166bp/168bp/170bp/172bp/174bp/176bp-G/A	G_170bp_A	NA	0.05	NA	NA
176	Schulze TG et al 2000	German	DSM-IV criteria	Recurrent MDD	141	73	73 females	50±30 (all cases)	68	68 females	51±12 (all controls)	MAOA	MAOA-uVNTR (#rs6323)	S/L (3R / [3.5/4/5R])	L	#2.1242 [1.0755-4.1956]	0.029	0.52 (L)	0.34 (L)	PCR -RFLP method	11121185
177	Gałecka E et al 2015	Polish population	ICD-10 criteria, CIDI,HDRS	rDD	331	179	69/110	NA	152	65/87	NA	DIO2	rs225014-rs12885300	T/C-C/T	T-C	1.59 [1.05- 2.38]	0.03	NA	NA	PCR based method	26098717
178	Liang Y et al 2015	Han Chinese population	DSM-IV criteria, HAM-D-24	MDD	533	237	90/147	41.5±16.4	296	120/176	40.3±12.5	Promoter of let-7 family	rs13293512	T/C	C	1.32[1.03–1.68]	0.03	0.485 (C )	0.417 (C )	PCR-RFLP	26047307
													rs10877887	T/C	CC [CC vs TT+TC]	1.74 (1.08–2.80)	0.02	0.386 (C)	0.333(C )
179	Togsverd M et al 2008	Danish population	ICD-10 criteria	Depression	1371	67	67 females	≥60 years	1304	1304 females	≥60 years	DBH	5'-Ins/Del (19bp)	del/ins	del/del vs del/ins vs ins/ins	NA	0.03	0.560 (del)	0.469 (del)	Closed-tube assay (Tm determination of amplified DNA fragments)	17698206
180	Verma R et al 2007	European ancestry	NA	MDD	352	176	NA	NA	176	NA	NA	P11 /S100A10	rs4845720	T/A	T	#3.753[1.038-13.569]	0.03	0.031 (T)	0.009 (T)	Resequencing (3100 Genetic Analyzer)	17510952
181	Van Rossum EF et al 2006	German (Caucasian) Populaion	DSM-IV criteria	Recurrent unipolar depression	915	419	NA	47.57±14.5 (all patients)	496	# 202/294	46.9± 15.0	GR/NR3C1	rs41423247	C/G	GG [GG vs GC +CC]	1.8[ 1.04.–3.2]	0.03	0.385 (G)	0.332(G)	TaqMan allelic discrimination assay	16580345
												GR	rs6189/rs6190	GAG AGG /GAA AAG	GAA AAG	1.98 [ 1.01–3.08]	0.043	NA	NA
182	Kelly CB et al 2004	Northern Irish population	ICD-10 criteria,HDRS-17	Depressive episode	189	100	37/63	47.7 [18–83]	89	38/51	51.2 [25–84]	MTHFR	#rs1801133	C/T	T [TT+TC vs CC]	1.90 [1.00–3.62]	0.03	#0.42 (T)	0.343 (T)	PCR-RFLP method	15582924
183	Philibert R et al 2003	Iowa Adoptee Population	SSAGA-II; DSM-IV criteria	RE-MDD	78	11	11 female	39.6±4.2	67	67 female	41.8±8.6	D2S2944	Tetranucleotide repeat	X/124bp	124 bp 124bp	NA	0.03	0.273 (124 bp)	0.082 (124 bp)	Radioisotopic genotyping	12898573
184	Hashimoto R et al 2010	Japanese Population	DSM-IV criteria	MDD	1604	637	#261/376	51.3 ±16.2	967	#461/506	40.4± 16.1	PACAP	rs1893154	A/G	A	0.78 [0.62–0.97]	0.031	0.101 (A)	0.126 (A)	TaqMan 5 -exonuclease allelic discrimination assay	19914336
185	Fujii T et al 2012	Japanese population	DSM-IV criteria	MDD	1731	631	262/369	49.5±15.9	1100	371/729	45.6±16.1	ABCB1	rs1045642	T/C	T	1.16 [1.01-1.34]	0.034	0.44 (T)	0.40(T)	TaqMan 50-exonuclease allelic discrimination assay.	22306099
186	Rigaud AS et al 2001	French population	DSM-IV criteria,GDS,MMSE	Late onset depression	72	23	NA	68.1±6.1	49	16/33	67.4±6.3	APOE		E2/E3/E4	E4	6.1 [ 1.9–19.0]	0.034	0.09 (APOE2)	0.06 (APOE2)	Agarose isoelectric focusing immunoblot method	11684904
187	Saab YB et al 2007	Lebanese population	DSM-IV criteria, MINI	Major depression	264	132	53/79	41.4 [19–72]	132	54/78	41.0 [16–87]	AT1	rs5186	A/C	C	NA	0.036	0.303 (C)	0.292 (C)	PCR-RFLP method	17499413
188	Lai CI et al 2001	Han Chinese	DSM-IV criteria	MDD	175	72	30/42	47.0±18.0	103	42/61	44.0±9.1	#CHRNA7 (a7nAChR)	2 bp deletion	Wild/-2 bp (71/69 bp)	69 bp	NA	0.037	0.167 (71 bp)	0.262 (71 bp)	PCR based method	11532536
189	Pérez-Olmos I et al 2016	Colombian	DSM-IV-TR criteria , MINI	MDD	68	35	NA	18-36	33	NA	18-36	5-HTT	5HTTLPR	S/L	S	2.75 [0.876-8.637]	0.038	0.514 (S)	0.394 (S)	PCR	27622490
190	Lin YMJ et al 2009	Chinese	DSM-IV criteria	Major depression	200	117	NA	29.77	83	NA	29.7	TPH2	rs78162420	C/A	A [AC vs. CC]	1.73 [1.59–1.88]	0.038	0.020 (A)	0 (A)	Direct sequencing and TaqMan genotyping assays	19588223
												TPH2	rs4570625-rs11178997-rs11178998-rs78162420	G/T-T/A-A/G-C/A	G-T-A-A	NA	0.044	NA	NA
191	Chang HS et al 2015	Korean Population	DSM-IV criteria based on SCID-I, HAMD21	MDD	338	145	31/114	51.19 ± 16.22	193	48/145	32.66 ± 10.40	POMC	rs76645364-rs3754860-rs28930368-rs2071345	T/C-G/A-C/T-C/T	TATT	1.59 [1.02 - 2.48]	0.039	NA	NA	Single-base primer extension assay (ABI PRISM SNaPshot Multiplex Kit)	25448875
192	Waheed Khan et al 2016	Han Chinese	DSM-IV criteria based on SCID-1	MDD	2304	1056	737/319	34.41±12.09	1248	672/576	NA	SLCO6A1	rs7734060	G/T	G	1.14 [1.005–1.292]	0.04	0.334 (G)	0.305 (G)	Sequenom (MALDI–TOF-MS)MassARRAY platform.	26861727
												SLCO6A1	rs7734060-rs981988	G/T-A/G	T-G	0.857 [0.751–0.978]	0.022	NA	NA
193	Wu GS et al 2011	Mexican–American	DSM-IV criteria	Depression	366	181	NA	[21–68]	185	NA	[21–68]	MC1R	rs885479	G/A	A	#1.336 [0.983-1.815]	0.04	0.373 (A)	0.308 (A)	Sequencing (ABI 3730xl DNA Analyzer)	21052032
194	Angunsri R et al 2009	Northeastern Thai population	DSM-IV criteria	MDD	394	187	65/122	44.89±12.92	207	78/129	41.34±9.76	ACE	rs4291	T/A	A	0.702 [ 0.508–0.971]	0.04	0.283 (T)	0.217 (T)	PCR-RFLP assay	19713413
												ACE	rs4291-rs4292	T/A-C/T	T-T	2.177 [1.341–3.533]	0.002	NA	NA
195	Kapoor M et al 2009	Indian Population	ICD-10 Criteria	Depression	269	133	82/51	37.8 ±13.5	136	80/56	29.2±6.1 30.3±5.8	LEP	D7S1875	>208 bp/<208 bp	<208 bp	1.4913 [1.033–2.152]	0.04	0.27 (≥208)	0.33 (≥208)	PCR based method	19382181
196	Lee HJ et al 2004	Korean population	DSM-IV criteria,HAMD-21	MDD	239	106	28/78	47.1±13.3	133	44/ 89	43.4±10.2	GNB3	#rs5443	C/T	T	1.46 [1.02–2.10]	0.041	0.54 (T)	0.44 (T)	PCR based method	14647404
197	Ran L. et al (2020)	Han Chinese	DSM -IV criteria,using SCID; BSI	MDD+SI	224	74	25/49	18.76±2.42	150	62/88	19.05±1.56	SLC6A4	rs200464127	A/G	G	10.18[1.18-87.32]	p = 0.042	NA	NA	Targeted Sequencing (Illumina HiSeq sequencer)	31629822
													rs200080084	G/A	A
													rs199909202	G/A	A
													rs552846851	G/A	A
													rs56316081	T/C	C
													rs199727635	C/T	T is protective in Controls
198	Claes S et al 2003	Swedish population	DSM-IV criteria,MINI	Unipolar Major depression	177	89	34/55	69.7±8.8	88	34/54	66.8±11.5	CRH-BP	CRH-BPs02	T/C	T	NA	0.042	0.32 (C)	0.44 (C)	DHPLC and sequencing (ABI 3700 automated sequencer)	14573312
												CRH-BP	CRH-BPs11	T/C	T	NA	0.048	0.30 (C)	0.40 (C)
199	Shen X et al 2011	Han Chinese	DSM-IV criteria	MDD	272	90	90 males	51.541±16.403 (all cases)	182	182 males	49.248±16.616 (all controls)	TPH2	rs7305115	A/G	AA vs AG vs GG	NA	0.044	0.456 (G)	0.396 (G)	PCR-RFLP assay	21620479
					467	278	278 females		189	189 females		TPH2	rs4290270-rs7305115	A/T-A/G	A–A	1.653 [1.233–2.217]	0.001	NA	NA
					272	90	90 males		182	182 males		TPH2	rs4290270-rs7305115	A/T-A/G	T-G	1.494 [1.005–2.222]	0.047	NA	NA
200	Kishi T et al 2009	Japanese Population	DSM-IV criteria,SIGH-D	MDD	1135	331	162/169	44.3±14.2	804	352/452	38.6±12.9	HTR1A	rs878567	# A/G	# A	#1.3046 [1.0008-1.7006]	0.0448	0.145 (A)	0.115 (A)	TaqMan assays	19730445
201	Gałecka E et al 2011	Polish population	ICD-10 criteria	rDD	330	181	79/102	42.6±8.2	149	66/83	38.7±6.7	MTNR1B	rs4753426	T/C	C	1.42 [1.01–2.01]	0.046	0.268 (T)	0.339 (T)	Taqman SNP genotyping (ABI 7900 DNA detection system)	21353709
202	Dorado P et al 2007	Spanish (white European)	DSM-IV criteria	MDD	212	70	23/47	51±14	142	71/71	30±11	5-HTT	5-HTTLPR	L/S	S	2.03	< 0.05	#0.529 (S)	# 0.433 (S)	PCR method	17635185
203	Szczepankiewicz D et al 2021	Poland (Caucasian)	DSM-IV criteria	MDD	754	208	62/188	45.2 ± 14.2	546	272/274	34.4 ± 12.6	STIP1	rs4980524	A/C	C	0.76 (0.59-0.98)	0.037	0.326 (C)	0.38 (C)	Taqman SNP genotyping assay (AbiPrism 7900HT Sequence Detection System)	32400287
													rs2236647	T/C	TT vs TC vs CC	NA	0.036	0.36 (T)	0.46(T)
												SRSF5	rs3104	A/G	G	1.45 [1.13-1.85]	0.003	0.327 (A)	0.38 (A)
204	Chen JH et al 2021	Han Chinese	DSM-IV criteria	MDD	2304	1056	737/319	34.4 ± 12.1	1248	672/576	30.6 ± 11.4	SNX29	rs3743592	A/C	C	0.765 [0.642-0.911]	0.002	0.12 (C)	0.15 (C)	Sequenom MassARRAY genotyping	33143498
205	Ozsoy F et al 2021	Turkish	DSM-IV criteria	MDD	245	125	24/101	38.43 ± 12.379	120	25/95	36.63 ± 12.865	ESR1	rs22346939	T/C	CC vs TT+TC	2.05 [1.00-4.34]	0.049	0.47 (C)	0.41 (C)	RFLP method	34060989
					196	101	all females	NA	95	all females	NA		rs9340799	A/G	GG vs AA+AG	2.71 [1.10 - 7.29]	0.028	0.47 (G)	0.39 (G)

## Sheet: S2_MDD_Risk_GWAS Studies
Supplementary Table S2: 12 positively associated GWAS studies in MDD Susceptibility.
S.No.	Study Name	Population	Diagnostic criteria	Phases of study	Depression phenotype	Sample size							Gene	SNP/locus	Allelic			Method of detecting variants	PMID
							Case			Control					Reported Risk allele	OR (95% CI)	p-value
						Total (n)	n	M/F	Age in years [mean±SD/mean(range)]	n	M/F	Age in years [mean±SD/mean(range)]
1	Howard et al. (2018)	European (UK Biobank)	Self reported	Discovery	Broad depression	322580	113769	40,477/73,292	56.5±7.8	208811	109,426/99,385	57.1±8.1	LOC105378797	rs6699744		1.0413	1.64e-13	UK Biobank Axiom™ Array	29662059
													LOC105378800	rs6424532		0.9442	2.47e-13
													ASTN1	rs7548151		1.037	7.28e-12
													LOC105379109	rs40465		0.9672	6.73e-11
													HCG9	rs3132685		1.035	4.45e-10
													KCNQ5	rs112348907		1.033	1.95e-09
													TMEM106B	rs3807865		0.9597	2.63e-09
													-	rs2402273		1.058	3.87e-09
													LOC105375983	rs263575		0.969	1.04e-08
													SGIP1	rs10127497		1.046	1.29e-08
													SORCS3	rs1021363		1.034	1.52e-08
													GRM5	rs10501696		0.9708	2.31e-08
													B3GLCT	rs9530139		0.9657	2.78e-08
													-	rs28541419		1.03	3.91e-08
			SCID-I		Probable MDD	174519	30603	11,346/19,527	56.1±7.8	143916	65,015/78,901	57.1±7.9	NBAS	rs10929355		0.949	5.84e-09
													TMEM106B	rs5011432		1.052	2.23e-08
			primary or secondary diagnosis of MDD in hospital admission		ICD-coded MDD	217584	8276	3,098/5,178	56.5±7.9	209308	99,961/109,347	57.6±8.0	MAD1L1	rs1554505		1.1147	2.74e-09
		Mixed	Self reported	Replication	Major depression	307354	75607	28731/46876	NA	231747	130242/101505	NA	LOC105378797	rs6699744			2.68e-07	Illumina HumanHap550+ and Illumina OmniExpress+ BeadChip
													SORCS3	rs1021363			9.34e-07
													LOC105378800	rs6424532			0.000114
													GRM5	rs10501696			0.000149
													TMEM106B	rs5011432			0.000315
													TMEM106B	rs3807865			0.002
													LOC105379109	rs40465			0.00263
2	Mbarek H et al. (2017)	European (NESDA & NTR)	DSM-IV		Major depressive disorder	6507	1942			4565			PCLO	rs2715157		0.79 (0.73-0.86)	2.91e-08	Perlegen GWAS platform	28540843
													PCLO	rs2371214		1.27 (1.17-1.38)	3.08e-08
													PCLO	rs2715151		0.79 (0.73-0.86)	3.21e-08
													PCLO	rs2371215		0.79 (0.73-0.86)	3.21e-08
													PCLO	rs2715153		0.79 (0.73-0.86	3.21e-08
													PCLO	rs2715154		0.79 (0.73-0.86)	3.21e-08
													-	7:82457498		0.79 (0.73-0.86)	3.32e-08
													PCLO	rs2522836		1.27 (1.16-1.38)	3.33e-08
													PCLO	rs2522831		1.27 (1.16-1.38)	3.44e-08
													PCLO	rs2522832		1.27 (1.16-1.38)	3.44e-08
													PCLO	rs2715161		0.79 (0.73-0.86)	3.56e-08
													PCLO	rs2715147		0.79 (0.73-0.86	3.89e-08
													PCLO	rs2715148		0.79 (0.73-0.86)	3.89e-08
													PCLO	rs2247523		1.26 (1.16-1.37)	3.96e-08
													PCLO	rs2522835		0.79 (0.73-0.86)	4.02e-08
													PCLO	rs2888019		0.79 (0.73-0.86)	4.5e-08
													PCLO	rs1986742		0.79 (0.73-0.86)	4.5e-08
3	Wong et al (2017)	Mexican-American & European	Structured Clinical Interview (SCID); HAM-D21	Discovery	Major depressive disorder	399	203	70/133	40.38	196	80/116	39.18	OR2T12	rs41310573			4.39e-20	Illumina HumanExome BeadChip-12v1_A	27777418
													TMEM150B	rs201935337			4.77e-11
													ARHGAP8	rs140395831			3.01e-10
													MUC5B	rs56293203			1.57e-09
													C2orf54	rs78562453			6.23e-08
													TRIO	rs115054458			3.43e-07
													ANO8	rs143696449			4.55e-07
													KRBA1	rs748441912			4.94e-07
													BCAR3	rs62001028			5.32e-07
													UNK	rs150952348			6.71e-07
													ORAI1	rs782472239			9.12e-07
													ADGRE2	rs112610420			1.22e-06
													CNTNAP1	rs142029931			1.31e-06
													LILRA2	rs201483250			1.48e-06
													FASN	rs200897153			2.49e-06
													MYH13	rs3744550			3.57e-06
													SLC2A8	rs115668237			5.87e-06
													MUC5B	rs56344012			1.04e-05
													HOMER3	rs200520741			1.05e-05
													-	22:45248966-45435430			0.001
													-	22:45152408-45288475			0.003
													-	22:45248966-45434692			0.001
													-	22:45248966-45435430			0.002
													-	22:45152408-45288475			0.003
4	Schosser et al (2013)	European	Clinical diagnosis; fulfilling DSM-IV and/or ICD-10 criteria		Major depressive disorder (comorbid anxiety)	3110	1522	NA	NA	1588	NA	NA	PLOD1	rs2273289		1.414	3.19e-05		24047446
													PTPRD	rs294856		0.7475	2.14e-06
													CYTHI	rs4796827		1.326	2.25e-06
													Coorf105	rs 3950186		1.319	7.78e-06
													FOXP1	rs9815974		1.317	9.66e-06
													RPL36AP21	rs505682		1.313	1.07e-05
													LOC100288337	rs10520433		0.6097	1.21e-05
													LOC105378821	rs7515154		0.7707	1.99e-05
													SOX5	rs472100		0.7079	2.09e-05
													LINC00687	rs2423618		1.312	2.21e-05
													MSANTD3	rs11790432		1.892	2.41e-05
													LOC105373514	rs11687533		1.39	2.54e-05
													FOLH1B	rs10047486		0.7719	2.7e-05
													LOC646171	rs12326918		1.38	3.33e-05
													CYP51P1	rs13079811		0.7673	3.49e-05
													SYT6	rs2629817		0.6565	3.77e-05
													RNF43	rs 3744093		1.288	3.84e-05
													KCNMA1	rs10740467		1.286	3.86e-05
													FL746257	rs 10483240		1.497	3.94e-05
													LOC100996549	rs4669458		0.7432	4.11e-05
													MTMR4	rs2302189		1.288	4.37e-05
													SYT1	rs1002491		0.2546	4.48e-05
													HAAO	rs2374443		0.6938	4.62e-05
5	Shi J et al. (2012)	European	DSM-IV criteria;CIDI-SF; Diagnostic Interview for Genetic (DIGS); Family Interview for Genetic Studies (FIGS)		Recurrent early-onset MDD	2656	1020	296/724	40.5±11.9	1636	916/720	52.5±17.2	LOC643542	rs17077540		1.61	1.83e-07	Affymetrix 6.0 platform	20125088
													-	rs2828520		1.35	4.33e-07
													LINC02107	rs270545		1.37	1.03e-06
													GNAI3	rs6537837		1.43	1.31e-06
													C2orf71	rs882632		1.34	2.41e-06
													LOC105377114	rs10514718		2.12	3.96e-06
													ATXN7L2	rs12049330		1.44	5.87e-06
													SP4	rs17144465		1.82	5.97e-06
													-	rs9572423		1.54	9.25e-06
													AGBL4	rs1167264		1.35	9.51e-06
													PGAP2	rs2898938		1.34	9.6e-06
													KCNQ1	rs11024034		1.45	9.64e-06
													-	rs2631522		1.86	2.5e-07
													-	rs12581840		1.7	3.47e-07
													FHIT	rs12633494		2.75	4.63e-07
													-	rs17657363		1.79	5.19e-07
													C2orf71	rs882632		1.53	4.04e-07
													-	rs1676089		1.89	1.35e-06
													CSMD1	rs2616976		1.43	3.6e-06
													LOC105376387	rs11254981		1.44	4.08e-06
													DYNC2H1	rs1430871		1.53	4.93e-06
													-	rs11918585		2.58	5.8e-06
6	Shyn SI et al. (2011)*	European	DSM-IV criteria, 17-HAM-D		Major depressive disorder	2857	1221	506/715	42.8±13.6	1636	918/718	52.5±17.2	-	rs12462886		0.76	1.73e-06	Affymetrix GeneChip Human Mapping 500K Array; Affymetrix Genome-Wide Human SNP 5.0 Array	20038947
													SLC5A12	rs10835065		0.76	1.87e-05
													ANKRD46	rs2844043		1.27	1.96e-05
													PABPC1	rs1786330		0.78	2.96e-05
													HPCAL1	rs7566637		1.35	3.2e-05
													TMX3	rs627419		1.35	3.85e-05
													SRD5A2	rs13027103		0.68	3.98e-05
													LOC400800	rs493474		1.26	4.13e-05
													LOC101929750	rs12125058		0.8	4.65e-05
													LINC01695	rs2831649		0.77	5.01e-05
													SCIN	rs11764174		0.8	6.05e-05
													TNS1	rs934036		0.77	6.23e-05
													RPRM	rs1221754		0.77	6.84e-05
													CCDC179	rs4550218		1.26	7.1e-05
													GVINP1	rs7942744		0.8	7.14e-05
													-	rs1517057		1.25	8.1e-05
													COX8A	rs11231662		1.25	8.43e-05
													NLGN4X	rs5916245		0.76	0.000104
													CTNND2	rs27520		1.24	0.000105
													C8orf71	rs7013994		1.3	0.00011
													LOC107986770	rs2116624		0.79	0.000118
													-	rs7127866		0.78	0.000122
													-	rs8099455		1.31	0.000126
													LOC105374960	rs10946320		0.8	0.000132
													CSMD3	rs7012271		1.26	0.000133
7	lewis et al (2010)	European	DSM-IV or ICD-10 criteria; interviewed with the Schedules for Clinical Assessment in Neuropsychiatry (SCAN)		Recurrent Depression	3511	1766	527/1239	DeCC - 22.9 years (SD=10.8 years)	1745	712/1033	Medical Research Council general practice research framework - 47.24 years (range=20–69)	BICC1	rs9416742		0.719	1.3e-07	Illumina Human610-Quad BeadChip	20516156
													BICC1	rs999845		0.7273	3.12e-07
													KIAA1841	rs2698195		2.063	3.54e-06
													-	rs8050326		1.265	4.07e-06
													GJB1	rs747181		1318	6.57e-06
													-	rs 13079811		0.7868	8.14e-06
									DeNT - 23.0 years (SD=10.2 years)				PLOD1	rs2273289		1.377	8.16e-06
													FBN2	rs3805652		1.38	1e-05
													-	rs606149		1.248	1.26e-05
													-	rs 2930553		0.8047	1.43e-05
													-	rs 10512971		0.771	1.44e-05
									GENDEP - 26.4 years (SD=11.3)			NA	-	rs6662524		0.7345	1.47e-05
													-	rs 1585698		0.7725	1.49e-05
													-	rs9944407		0.7986	1.54e-05
													ETV5	rs7433760		0.788	1.65e-05
													SGCD	rs4705005		0.8027	1.68e-05
													-	rs8067196		1.494	1.69e-05
													LINC00687	rs2423618		1.262	2.12e-05
													-	rs949355		0.7354	2.16e-05
													-	rs8066010		1.482	2.52e-05
8	Muglia P et al. (2010)	European	Schedules for Clinical Assessment in Neuropsychiatry (SCAN); DSM-IV; ICD-10 criteria	Discovery	Recurrent MDD	2022	926	309/617	50.70 ± 13.71	866	279/587	52.37 ± 13.23	-	rs6500030		3.664(2.194-6.116)	6.855e-07	Illumina 550 platform	19107115
													RTN1	rs1952043		1.718(1.382-2.135)	1.085e-06
													-	rs1117306		3.33(2.015-5.502)	2.667e-06
													-	rs17186051		3.364(2.008-5.638)	4.092e-06
													RTN1	rs1013822		1.665(1.34-2.069)	4.264e-06
													-	rs4936618		1.689(1.346-2.12)	6.172e-06
													SLC7A10	rs10406787		1.823(1.405-2.366)	6.302e-06
													SLC25A21	rs17105696		3.254(1.94-5.46)	7.852e-06
													SLC25A21	rs7150167		3.243(1.933-5.44)	8.278e-06
													SLC25A21	rs7145237		3.243(1.933-5.44)	8.278e-06
													-	rs2104064		1.642(1.319-2.045)	9.232e-06
													CNTN5	rs492107		1.948(1.449-2.619)	1.014e-05
													-	rs12129062		1.985(1.463-2.693)	1.044e-05
													DCBLD1	rs7746536		1.602(1.299-1.976)	1.058e-05
													SLC25A21	rs861928		3.145(1.881-5.258)	1.241e-05
													KLHL29	rs1653763		0.6437(0.5281-0.7845)	1.274e-05
													-	rs10491072		1.93(1.435-2.596)	1.388e-05
													PTPRR	rs4760933		1.741(1.356-2.236)	1.389e-05
													GOPC	rs12194183		1.612(1.299-2)	1.474e-05
													-	rs4810643		0.6214(0.501-0.7708)	1.495e-05
													NUS1	rs13211542		1.611(1.297-2.001)	1.632e-05
													-	rs11119881		1.684(1.325-2.139)	1.978e-05
													WWC1	rs2059090		0.3918(0.2539-0.6046)	2.302e-05
													-	rs359349		0.514(0.3767-0.7014)	2.717e-05
													-	rs11810998		1.803(1.368-2.376)	2.809e-05
													SLC25A21	rs9635194		3.083(1.815-5.238)	3.134e-05
													SLC6A1	rs1710885		1.656(1.305-2.1)	3.194e-05
													WDFY3-AS2	rs4533765		1.514(1.244-1.842)	3.454e-05
													-	rs4316844		0.6425(0.5198-0.7941)	4.248e-05
													-	rs8003655		2.911(1.743-4.862)	4.43e-05
													LOC105376654	rs10838479		2.13(1.482-3.062)	4.451e-05
													-	rs9489193		1.536(1.249-1.889)	4.754e-05
													LOC107987190	rs9592359		0.5211(0.3805-0.7137)	4.874e-05
													MAGI2	rs38116		0.6592(0.5391-0.8061)	4.896e-05
													DCBLD1	rs13195478		1.574(1.264-1.958)	4.902e-05
													TCTN3	rs10882651		1.539(1.25-1.895)	4.912e-05
													-	rs925338		3.044(1.774-5.221)	5.276e-05
													ALDH18A1	rs501819		1.538(1.248-1.895)	5.39e-05
													ADCY9	rs12921697		1.918(1.395-2.637)	6.11e-05
													-	rs1863735		1.885(1.382-2.57)	6.243e-05
													SLC25A21	rs1367032		1.964(1.411-2.735)	6.34e-05
													ZFHX3	rs328338		0.6412(0.5153-0.7979)	6.78e-05
													KLHL29	rs1653765		1.496(1.227-1.824)	6.925e-05
													-	rs10231383		1.977(1.413-2.768)	7.013e-05
													CNTN5	rs501892		1.841(1.363-2.488)	7.047e-05
													RGS7	rs12090898		0.6191(0.4885-0.7847)	7.309e-05
													-	rs7749229		1.521(1.236-1.872)	7.376e-05
													-	rs359357		1.49(1.223-1.815)	7.379e-05
													CNTN5	rs1216192		1.606(1.27-2.03)	7.496e-05
													FRMPD1	rs2013458		1.573(1.257-1.967)	7.499e-05
													-	rs6934383		1.686(1.301-2.184)	7.891e-05
													LHPP	rs10430737		1.473(1.215-1.785)	7.995e-05
													-	rs12674335		0.6632(0.5407-0.8135)	8.129e-05
													WDFY3-AS2	rs4590017		1.487(1.22-1.811)	8.279e-05
													FRMPD1	rs3827513		1.532(1.237-1.896)	9.108e-05
													GRID1	rs11201974		1.595(1.261-2.017)	9.978e-05
													-	rs12278579		2.101(1.445-3.056)	0.0001017
													SLC25A21	rs17105665		2.843(1.678-4.816)	0.0001028
													NOS1AP	rs12403202		1.516(1.229-1.871)	0.0001037
													-	rs6813541		1.484(1.216-1.811)	0.0001049
													-	rs4964290		1.61(1.266-2.048)	0.0001049
													-	rs12364661		2.043(1.423-2.934)	0.0001081
													PPP2R5A	rs2921129		1.578(1.252-1.988)	0.0001121
													RGS7	rs1114839		0.6516(0.5241-0.8101)	0.0001153
													FRMPD1	rs10814602		1.534(1.234-1.907)	0.0001187
													-	rs7665836		1.904(1.371-2.644)	0.0001211
													SATB1	rs6577641		0.6693(0.5453-0.8214)	0.0001216
													-	rs17185953		2.835(1.666-4.823)	0.0001219
													PPP1R3A	rs12705918		1.475(1.209-1.798)	0.0001236
													-	rs12715993		2.277(1.495-3.465)	0.0001245
													TMEM206	rs1086892		1.536(1.234-1.913)	0.0001249
													-	rs4130313		2.252(1.487-3.41)	0.0001263
													ALS2	rs2882231		0.6436(0.5136-0.8065)	0.0001295
													-	rs1439920		1.519(1.226-1.881)	0.0001333
													PPP2R5A	rs701907		1.567(1.244-1.973)	0.0001373
													ROS1	rs929122		1.53(1.229-1.904)	0.000141
													-	rs9931903		3.759(1.9-7.436)	0.0001425
													PPP2R5A	rs3121291		1.565(1.242-1.971)	0.0001428
													CREB5	rs6972081		1.473(1.206-1.798)	0.0001446
													-	rs10786886		1.544(1.233-1.933)	0.0001519
													KLHL29	rs13011734		0.669(0.5434-0.8237)	0.000152
													LOC101927490	rs988446		1.597(1.253-2.037)	0.000157
													CREB5	rs10951201		0.6735(0.5487-0.8268)	0.0001575
													SEMA3E	rs2535372		1.592(1.251-2.027)	0.0001592
													ERBB4	rs707284		0.6436(0.512-0.8092)	0.0001614
													SCGN	rs4712955		1.443(1.192-1.747)	0.000168
													RBMS3	rs9862320		0.6164(0.4791-0.7931)	0.0001683
													RAB11FIP1	rs7341564		1.484(1.208-1.823)	0.0001702
													PIEZO2	rs2016302		0.6776(0.5531-0.83)	0.0001705
													-	rs2675585		0.5761(0.432-0.7681)	0.000172
													-	rs6942067		1.468(1.202-1.794)	0.0001722
													ZFHX3	rs367823		0.6673(0.5403-0.8241)	0.0001722
													ENTPD1	rs11188513		1.482(1.207-1.819)	0.0001727
													SEMA5A	rs1398337		1.575(1.242-1.996)	0.0001729
													LOC399886	rs11038430		1.878(1.352-2.61)	0.0001737
													-	rs4812854		0.6516(0.521-0.8149)	0.0001738
													ALS2	rs888012		0.6396(0.5065-0.8077)	0.0001746
													-	rs10749968		0.5713(0.4264-0.7655)	0.0001769
													-	rs6071927		1.613(1.256-2.072)	0.000177
													MCM7	rs2261360		1.509(1.216-1.873)	0.0001849
													RBMS3	rs9851413		0.6187(0.481-0.7959)	0.000186
													-	rs17831594		0.5654(0.419-0.7629)	0.0001909
													-	rs12650761		0.6327(0.4973-0.8048)	0.0001923
													-	rs10953740		1.455(1.194-1.771)	0.0001949
													RBMS3	rs9310905		0.5834(0.4393-0.7747)	0.0001963
													APC	rs10075281		1.441(1.189-1.747)	0.0001973
													-	rs12619625		1.961(1.375-2.795)	0.0001993
													RTN1	rs11624351		0.4019(0.2485-0.65)	0.0002028
													LOC107986812	rs6959775		0.6752(0.5488-0.8307)	0.000204
													RBMS3	rs12487575		0.6214(0.4833-0.7988)	0.0002055
													ZNF701	rs329966		0.6626(0.533-0.8236)	0.0002085
													SLIT3	rs7712111		1.457(1.194-1.778)	0.0002116
													NGF-AS1	rs9787265		0.5385(0.3881-0.7473)	0.0002133
													-	rs17253398		1.951(1.37-2.78)	0.0002134
													-	rs4745841		1.651(1.266-2.153)	0.0002146
													-	rs4583755		1.593(1.245-2.039)	0.0002153
													ZFHX3	rs417940		0.6504(0.5178-0.817)	0.0002178
													-	rs6879012		1.496(1.208-1.852)	0.0002183
													ADCY9	rs17136692		1.8(1.318-2.459)	0.0002195
													GMEB2	rs432717		1.45(1.19-1.766)	0.0002239
													LOC101929541	rs7527863		0.6877(0.5636-0.8393)	0.000229
													COL22A1	rs17740495		1.855(1.335-2.576)	0.0002295
													LOC107987190	rs359397		0.6832(0.5578-0.8368)	0.0002318
													FHIT	rs12496532		1.641(1.26-2.136)	0.0002328
													TNFRSF19	rs4770467		1.515(1.214-1.891)	0.0002352
													LHFPL2	rs12651937		0.663(0.5326-0.8253)	0.0002356
													-	rs13441833		1.74(1.295-2.338)	0.000237
													OR52E2	rs11035402		1.704(1.282-2.265)	0.000239
													-	rs6457993		1.441(1.186-1.751)	0.0002391
													PTPN13	rs1187211		1.445(1.187-1.76)	0.0002432
													SLIT3	rs2668054		0.6192(0.4793-0.8)	0.0002448
													CCDC175	rs8008450		0.6435(0.5084-0.8145)	0.0002458
													CLSTN2	rs10454214		1.667(1.268-2.191)	0.0002478
													ALAD	rs8177812		0.5479(0.397-0.756)	0.0002492
													TENM3	rs7660940		0.6691(0.5396-0.8297)	0.0002507
													GYPC	rs6761722		1.541(1.222-1.943)	0.0002529
													-	rs10764759		1.444(1.186-1.759)	0.0002539
													BPIFC	rs5998492		1.481(1.2-1.828)	0.0002554
													-	rs2840956		1.443(1.185-1.756)	0.0002557
													RBMS3	rs7647230		0.6263(0.4873-0.8049)	0.0002566
													CCDC175	rs12896175		0.6445(0.5092-0.8157)	0.0002575
													LMCD1-AS1	rs11709567		0.6757(0.5475-0.8339)	0.0002591
													-	rs10740149		2.434(1.51-3.923)	0.0002612
													-	rs1229586		0.6535(0.5201-0.8212)	0.0002612
													TENM3	rs6848193		0.693(0.5692-0.8438)	0.0002613
													CCDC170	rs6912538		0.5668(0.4177-0.7691)	0.0002666
													-	rs10803002		0.5483(0.3969-0.7575)	0.0002681
													SLC35F3	rs7552944		1.508(1.209-1.88)	0.0002701
													RESP18	rs11892648		1.491(1.202-1.85)	0.0002758
													GPC6	rs7981761		1.583(1.236-2.028)	0.0002771
													CDS1	rs17009168		1.428(1.178-1.731)	0.0002797
													TMEM38B	rs10978240		2.035(1.387-2.987)	0.0002818
													SUGCT	rs7783371		0.5809(0.4333-0.7789)	0.000283
													LOC102467216	rs10477483		1.42(1.175-1.717)	0.0002888
													CCDC170	rs9479055		0.6791(0.5507-0.8374)	0.000294
													-	rs4672722		0.6942(0.5696-0.8459)	0.0002951
													-	rs1560407		1.477(1.196-1.825)	0.0002973
													GRM7	rs162209		1.455(1.187-1.783)	0.0002986
													LOC105374313	rs12634425		1.669(1.264-2.202)	0.0002989
													LOC105374313	rs12637030		1.669(1.264-2.202)	0.0002989
													-	rs12282988		1.605(1.242-2.075)	0.0002998
													DSC3	rs1051487		1.609(1.243-2.081)	0.0002999
													SEMA5A	rs605126		1.583(1.234-2.031)	0.0003013
													-	rs2377419		1.435(1.179-1.746)	0.0003068
													LINC02288	rs1986116		1.493(1.201-1.856)	0.000308
													OR51L1	rs10768448		0.6626(0.5297-0.8289)	0.0003148
													OR51L1	rs10768450		0.6626(0.5297-0.8289)	0.0003148
													ARHGAP8	rs1029314		0.6268(0.486-0.8084)	0.0003194
													GMEB2	rs311497		1.436(1.179-1.749)	0.000322
													GMEB2	rs149462		1.436(1.179-1.749)	0.000322
													-	rs1017509		0.5219(0.3662-0.7439)	0.0003221
													-	rs4777268		1.533(1.215-1.935)	0.0003236
													LOC105377356	rs764538		1.54(1.217-1.949)	0.000324
													TRPM3	rs2993010		0.6995(0.5756-0.8501)	0.0003269
													-	rs1868656		1.798(1.305-2.476)	0.0003286
													STK16	rs6712442		1.812(1.31-2.507)	0.0003289
													ENOSF1	rs2612091		1.425(1.174-1.728)	0.0003307
													B3GALT1	rs6433006		0.6083(0.4636-0.7982)	0.0003356
													-	rs699605		0.5729(0.4224-0.7769)	0.0003385
													ADCY9	rs2239307		1.52(1.209-1.91)	0.0003389
													LHFPL2	rs7722214		0.67(0.5381-0.8342)	0.0003431
													ZFHX4	rs1368849		2.141(1.411-3.248)	0.0003434
													OR51L1	rs1902318		0.6646(0.5313-0.8312)	0.0003449
													LOC105375265	rs1381601		1.43(1.176-1.74)	0.0003459
													-	rs320777		1.434(1.177-1.748)	0.0003472
													LOC105374313	rs9857853		1.426(1.174-1.732)	0.0003489
													LOC102724832	rs6853164		1.441(1.179-1.761)	0.0003527
													-	rs7724797		1.438(1.178-1.755)	0.0003533
													CLSTN2	rs1479852		1.426(1.174-1.732)	0.0003544
													LOC105375265	rs898933		1.429(1.175-1.739)	0.0003564
													-	rs863086		1.897(1.334-2.696)	0.0003601
													WDFY3	rs6820517		1.431(1.175-1.742)	0.0003686
													-	rs1039888		1.507(1.203-1.889)	0.0003703
													LHFPL2	rs9293757		0.6724(0.5404-0.8367)	0.0003718
													-	rs12659408		1.649(1.252-2.173)	0.0003744
													CEMIP	rs11072961		1.629(1.245-2.133)	0.0003765
													LOC105379315	rs6586938		0.6872(0.5587-0.8452)	0.0003817
													-	rs6948425		0.6959(0.5697-0.85)	0.0003819
													-	rs1013612		0.6959(0.5697-0.85)	0.0003819
				Replication		1544	492	133/359	50.94 ± 8.56	1052	631/421	51.85 ± 8.74	-	rs11079111		0.6532(0.5447-0.7833)	4.329e-06	Affymetrix 5.0 platform
													RYR3	rs16972837		1.885(1.427-2.492)	8.271e-06
													RORA	rs341408		0.6383(0.523-0.7791)	1.016e-05
													-	rs2046327		1.858(1.407-2.455)	1.287e-05
													MPO	rs2071409		1.825(1.392-2.392)	1.311e-05
													UGT2A2	rs6832167		2.117(1.511-2.967)	1.317e-05
													SPSB1	rs17393334		2.014(1.468-2.764)	1.446e-05
													CYP39A1	rs3799872		1.579(1.284-1.941)	1.456e-05
													-	rs7846466		1.489(1.243-1.782)	1.461e-05
													RUNX1	rs968625		1.863(1.405-2.472)	1.585e-05
													CHST11	rs1164856		1.462(1.229-1.739)	1.774e-05
													RFTN1	rs690403		2.532(1.648-3.888)	2.216e-05
													-	rs9648813		1.442(1.215-1.712)	2.839e-05
													LPO	rs8178375		1.748(1.345-2.27)	2.87e-05
													GLYATL1	rs10896875		1.717(1.332-2.212)	2.979e-05
													LOC283194	rs1938791		1.57(1.27-1.941)	3.027e-05
													PPA2	rs2298733		1.68(1.314-2.149)	3.532e-05
													RYR3	rs1495286		1.899(1.4-2.576)	3.73e-05
													LARGE1	rs8138316		1.698(1.317-2.189)	4.361e-05
													-	rs2954020		1.448(1.21-1.732)	5.119e-05
													-	rs2980876		1.448(1.21-1.732)	5.119e-05
													SHISA9	rs2188743		1.435(1.205-1.71)	5.27e-05
													CYP39A1	rs7758684		1.553(1.253-1.924)	5.713e-05
													-	rs1587097		2.227(1.505-3.295)	6.175e-05
													CHST11	rs3812796		1.551(1.251-1.923)	6.208e-05
													-	rs13412895		1.581(1.263-1.978)	6.241e-05
													-	rs12451623		0.6697(0.5503-0.8151)	6.322e-05
													ABI3BP	rs3732895		1.603(1.271-2.021)	6.561e-05
													SHISA9	rs10852366		1.422(1.196-1.691)	6.743e-05
													-	rs4668644		1.453(1.209-1.746)	6.771e-05
													-	rs1278918		2.429(1.567-3.764)	7.165e-05
													-	rs2980885		1.533(1.241-1.893)	7.294e-05
													-	rs9537164		1.56(1.252-1.943)	7.339e-05
													-	rs9482055		0.6983(0.5848-0.834)	7.356e-05
													LOC105376353	rs10508250		2.372(1.546-3.638)	7.618e-05
													LOC105377621	rs1313925		0.699(0.5851-0.835)	7.928e-05
													SGPP2	rs1436786		0.3274(0.1879-0.5704)	8.101e-05
													-	rs6784900		2.117(1.456-3.078)	8.514e-05
													-	rs962312		0.6987(0.5842-0.8357)	8.715e-05
													RYR3	rs659517		1.966(1.402-2.757)	8.831e-05
													ADAMTSL3	rs10520571		1.572(1.254-1.971)	8.856e-05
													ADAMTSL3	rs8028946		1.572(1.254-1.971)	8.856e-05
													LOC105371723	rs7209032		0.6146(0.4817-0.7841)	8.949e-05
													-	rs10045166		1.55(1.245-1.929)	8.959e-05
													NOBOX	rs929289		1.408(1.186-1.672)	9.377e-05
													-	rs4296761		1.533(1.237-1.899)	9.528e-05
													CHST11	rs2694418		1.41(1.186-1.676)	9.614e-05
													-	rs166586		1.426(1.193-1.705)	9.797e-05
													-	rs3909290		1.589(1.258-2.007)	0.0001031
													IVL	rs1854779		1.717(1.307-2.257)	0.000105
													-	rs1203048		0.7025(0.5877-0.8398)	0.0001056
													GLYATL1	rs1808064		1.631(1.273-2.089)	0.0001067
													-	rs5761655		1.594(1.257-2.021)	0.000118
													-	rs6492112		1.579(1.25-1.993)	0.0001233
													PTPRB	rs11178323		1.748(1.314-2.325)	0.0001243
													LOC105372912	rs10864069		1.406(1.181-1.673)	0.0001266
													GPC5	rs2352538		2.074(1.428-3.013)	0.000127
													CYP39A1	rs3799873		1.533(1.232-1.907)	0.0001289
													-	rs11166679		0.555(0.4103-0.7507)	0.0001333
													-	rs11053254		1.93(1.377-2.705)	0.0001354
													LGMN	rs1242102		1.712(1.298-2.258)	0.0001428
													CHST11	rs2696002		1.553(1.237-1.948)	0.0001441
													SORBS2	rs1378149		0.6658(0.5396-0.8216)	0.0001496
													LOC105377864	rs1343485		1.837(1.341-2.516)	0.0001519
													-	rs11074347		1.395(1.174-1.658)	0.0001543
													LOC107984002	rs2117649		0.7163(0.6023-0.8519)	0.0001614
													CHST11	rs2695998		1.548(1.233-1.942)	0.0001649
													-	rs13091963		1.429(1.186-1.722)	0.0001711
													CHST11	rs10778342		1.522(1.223-1.895)	0.0001715
													SPRR4	rs3885994		1.741(1.304-2.324)	0.0001718
													-	rs6562195		1.423(1.183-1.711)	0.0001756
													NAMPT	rs1319313		1.43(1.186-1.724)	0.0001794
													-	rs2980817		0.7188(0.6047-0.8544)	0.0001812
													LOC105379385	rs2980821		0.7188(0.6047-0.8544)	0.0001812
													LOC107986217	rs4616804		0.6678(0.5405-0.825)	0.0001813
													-	rs1892123		1.407(1.177-1.683)	0.0001835
													-	rs4946483		1.407(1.176-1.682)	0.0001841
													SHISA9	rs4781484		1.401(1.174-1.672)	0.0001864
													-	rs4855810		1.574(1.241-1.998)	0.0001868
													-	rs7851181		2.266(1.475-3.48)	0.0001869
													MIR924HG	rs7350983		1.632(1.262-2.11)	0.000188
													MIR924HG	rs7350986		1.632(1.262-2.11)	0.000188
													LOC105377700	rs17061327		1.717(1.292-2.281)	0.0001925
													-	rs17804721		2.8(1.63-4.812)	0.0001931
													NOBOX	rs1024481		0.7153(0.5998-0.8531)	0.0001936
													PSMC3	rs7105122		0.6741(0.5478-0.8295)	0.0001946
													RAPSN	rs7126210		0.6741(0.5478-0.8295)	0.0001946
													ADAMTSL3	rs1426159		1.6(1.249-2.049)	0.0001956
													MICAL2	rs2270513		0.6378(0.5033-0.8082)	0.0001971
													ZBTB7C	rs8083313		2.201(1.453-3.335)	0.0001986
													LINC00922	rs7202122		1.403(1.174-1.677)	0.0001987
													-	rs11838758		1.445(1.19-1.755)	0.0001999
													HS1BP3	rs1865678		1.44(1.188-1.746)	0.0002058
													-	rs2595917		1.529(1.221-1.913)	0.0002089
													-	rs1896880		0.4675(0.3127-0.699)	0.0002114
													TFEB	rs12662389		1.68(1.277-2.21)	0.000212
													LINC01527	rs12027303		1.726(1.293-2.304)	0.0002144
													-	rs1468885		1.479(1.202-1.82)	0.0002161
													-	rs17195725		0.6883(0.5647-0.839)	0.0002172
													-	rs12456391		1.475(1.2-1.813)	0.0002211
													-	rs772480		2.241(1.46-3.438)	0.0002213
													PDZD2	rs1479661		0.5622(0.414-0.7634)	0.0002244
													RYR3	rs16973062		2.031(1.394-2.96)	0.0002263
													-	rs7686604		0.6615(0.5311-0.824)	0.0002264
													RAPSN	rs3824867		0.677(0.5501-0.8331)	0.0002294
													LOC102724439	rs7894703		1.489(1.205-1.84)	0.0002294
													NAMPT	rs1319501		1.444(1.188-1.756)	0.0002296
													-	rs7923065		1.445(1.188-1.758)	0.0002311
													BOD1L2	rs8085797		1.566(1.233-1.989)	0.0002341
													-	rs1574461		0.6608(0.5299-0.8242)	0.0002369
													C12orf56	rs10878163		1.443(1.187-1.755)	0.0002375
													FSTL5	rs13110806		4.309(1.977-9.393)	0.0002392
													FBN3	rs12986396		2.439(1.515-3.927)	0.0002439
													-	rs951776		1.646(1.261-2.148)	0.0002478
													ADAMTSL3	rs10520582		1.836(1.326-2.542)	0.0002497
													WBP1L	rs284859		1.543(1.223-1.945)	0.0002517
													SGPP2	rs4673024		0.521(0.3674-0.7387)	0.0002527
													-	rs566996		0.6031(0.4599-0.7909)	0.0002557
													DOK5	rs1330017		0.463(0.3062-0.7)	0.0002615
													LINC01615	rs911970		2.227(1.448-3.423)	0.0002641
													-	rs7003718		1.791(1.31-2.45)	0.0002647
													CAMTA1	rs10779674		1.494(1.204-1.854)	0.0002668
													LINC00922	rs8062409		1.416(1.174-1.707)	0.0002677
													-	rs4747928		1.435(1.181-1.742)	0.0002695
													-	rs11097881		1.764(1.299-2.395)	0.0002773
													LOC107987088	rs1809699		1.512(1.21-1.89)	0.0002785
													SHISA9	rs11642207		1.383(1.161-1.647)	0.0002797
													C11orf65	rs10890845		0.6202(0.4791-0.8027)	0.000284
													CAMK2D	rs2285704		1.547(1.222-1.958)	0.0002847
													-	rs16872731		1.598(1.241-2.059)	0.0002849
													RYR3	rs3794586		1.949(1.359-2.795)	0.0002851
													-	rs489583		1.426(1.177-1.727)	0.0002851
													LINC02565	rs4077611		1.476(1.196-1.822)	0.0002854
													LOC100996549	rs12619723		1.513(1.21-1.893)	0.0002883
													-	rs2193280		1.464(1.191-1.8)	0.000291
													CHST11	rs1344677		1.369(1.155-1.622)	0.0002914
													-	rs7929114		1.371(1.156-1.626)	0.0002937
													CTNNA1	rs851278		0.6898(0.5641-0.8435)	0.0002966
													NMNAT2	rs3924298		0.7199(0.6025-0.8602)	0.0002974
													ZNF503	rs2488704		2.217(1.44-3.413)	0.0002975
													GLYATL1	rs12270298		1.648(1.257-2.161)	0.0002987
													NTM	rs12797802		0.7133(0.5939-0.8567)	0.0003002
													-	rs1957325		0.5474(0.3948-0.759)	0.0003021
													NELL2	rs1037435		0.7241(0.6075-0.8631)	0.0003138
													-	rs310131		1.73(1.284-2.33)	0.0003156
													-	rs10880717		1.741(1.287-2.354)	0.0003179
													-	rs631618		2.246(1.445-3.49)	0.0003209
													LOC105376592	rs10833965		1.393(1.163-1.668)	0.000321
													LOC105376592	rs1482713		1.393(1.163-1.668)	0.000321
													-	rs10982946		0.5926(0.4455-0.7881)	0.0003227
													CD82	rs7946989		0.7209(0.6031-0.8617)	0.0003246
													-	rs11843439		1.431(1.177-1.74)	0.0003249
													-	rs7748628		0.7173(0.5984-0.8598)	0.0003269
													SLC24A3	rs4814858		1.431(1.177-1.741)	0.000327
													IGF2BP3	rs187985		1.459(1.187-1.793)	0.0003286
													-	rs7984262		1.604(1.239-2.076)	0.0003314
													-	rs2834114		1.377(1.156-1.639)	0.0003321
													RPS6KA2	rs10946191		1.542(1.217-1.954)	0.0003325
													SLC24A3	rs3790228		1.417(1.171-1.715)	0.0003339
													LARGE1	rs695504		0.7213(0.6034-0.8623)	0.0003346
													LOC100996549	rs6708081		1.415(1.171-1.712)	0.0003388
													LOC107985513	rs2836338		0.7223(0.6046-0.863)	0.0003397
													HERC3	rs2869665		1.691(1.268-2.253)	0.0003405
													JAZF1	rs916854		0.5291(0.3735-0.7496)	0.0003409
													-	rs1396087		0.67(0.5382-0.8342)	0.0003418
													-	rs1828096		0.6701(0.5381-0.8344)	0.0003479
													LINC00922	rs4785789		1.414(1.17-1.71)	0.0003491
													FMO2	rs2020869		1.601(1.237-2.071)	0.0003492
													CEMIP	rs4778864		1.611(1.24-2.093)	0.0003533
													LOC105376375	rs2123348		0.6271(0.4853-0.8103)	0.0003593
													ADAMTSL3	rs1426163		1.519(1.207-1.91)	0.0003627
													SCD5	rs7681220		1.544(1.215-1.961)	0.0003748
													-	rs4520153		0.7019(0.5776-0.8531)	0.0003749
													-	rs11079110		0.6844(0.5553-0.8437)	0.0003809
													-	rs7283689		0.605(0.4585-0.7983)	0.0003826
													JAZF1	rs215		0.5292(0.3725-0.7519)	0.000383
													-	rs709496		1.359(1.147-1.61)	0.000388
													SLC39A8	rs1462943		0.7009(0.5758-0.8531)	0.0003932
													-	rs709477		1.358(1.147-1.609)	0.0003968
													-	rs9511380		2.525(1.512-4.217)	0.0004017
													-	rs962399		0.7091(0.5861-0.8578)	0.0004024
													-	rs1567461		1.763(1.288-2.415)	0.0004052
													GPC5	rs9589390		1.906(1.333-2.726)	0.000409
													-	rs9534415		1.623(1.241-2.123)	0.0004118
													CNTNAP2	rs4726964		1.455(1.182-1.792)	0.0004142
													MAP3K5	rs17654215		3.866(1.825-8.188)	0.0004147
													CYP39A1	rs3799880		1.499(1.197-1.877)	0.0004155
													-	rs11010839		0.521(0.3627-0.7484)	0.0004175
													SPRR2A	rs12753609		1.806(1.299-2.51)	0.000432
													-	rs1999090		1.451(1.179-1.785)	0.0004336
													LINC02423	rs10851029		1.487(1.192-1.855)	0.0004342
													-	rs9376628		1.385(1.155-1.661)	0.000435
													PARD3B	rs10490297		0.5574(0.4025-0.772)	0.0004359
													LPO	rs2301870		1.684(1.259-2.251)	0.0004379
													-	rs7148489		0.5982(0.4491-0.7967)	0.0004421
													CHST11	rs835483		1.57(1.22-2.02)	0.0004488
													LOC107987088	rs630426		1.534(1.208-1.949)	0.0004527
													FBN3	rs10445638		2.28(1.438-3.614)	0.000454
													RIC1	rs2760415		1.622(1.238-2.126)	0.0004554
													LGMN	rs17736427		1.67(1.254-2.225)	0.0004556
				Meta-analysis		3566	1418	442/976	50.70 ± 13.71 & 50.94 ± 8.56	1918	910/1008	52.37 ± 13.23 & 51.85 ± 8.74	LOC105369611	rs4238010			5.847e-06
													LOC105377621	rs1313925			1.117e-05
													LOC105371646	rs2702199			1.488e-05
													LOC105371646	rs2788056			1.554e-05
													NMNAT2	rs2788048			1.882e-05
													VGLL4	rs6781822			1.892e-05
													NMNAT2	rs6687056			2.153e-05
													KLHL29	rs1653765			2.38e-05
													CHST11	rs1344677			2.582e-05
													UGT2A2	rs6832167			2.672e-05
													PTPRR	rs4760933			2.901e-05
													ADCY9	rs2239307			3.073e-05
													SLC25A21	rs17105696			3.219e-05
													SLC25A21	rs7150167			3.423e-05
													LOC105376592	rs10833965			3.575e-05
													CAPN14	rs590557			3.706e-05
													NMNAT2	rs1819628			3.92e-05
													LOC105376592	rs1482713			4.133e-05
													HS6ST3	rs17767562			4.231e-05
													EHD3	rs649509			4.266e-05
													LINC00922	rs12923267			4.442e-05
													SLC25A21	rs861928			4.56e-05
													SLC25A21	rs7145237			4.739e-05
													-	rs12278579			4.86e-05
													ROS1	rs929122			4.924e-05
													-	rs8003655			4.99e-05
													-	rs6813541			5.487e-05
													LOC105375199	rs6945001			6.631e-05
													NMNAT2	rs542349			6.897e-05
													PHACTR3	rs8122984			7.454e-05
													PHACTR3	rs1182486			7.68e-05
													PHACTR3	rs6070946			7.704e-05
													-	rs2800092			7.968e-05
													DNAJB2	rs7596956			7.987e-05
													NMNAT2	rs546435			8.442e-05
													NMNAT2	rs509168			8.728e-05
													SLC25A21	rs9635194			8.769e-05
													MMP2-AS1	rs17299191			9.44e-05
													FREM3	rs7676614			9.523e-05
													ITPR1	rs9311395			9.564e-05
													-	rs709496			9.618e-05
													LHFPL2	rs12651937			9.782e-05
													-	rs1028578			9.843e-05
													-	rs709477			0.000104
													PHACTR3	rs6027088			0.0001048
													CAPN14	rs605832			0.0001058
													-	rs2029778			0.0001073
													TENM3	rs6848193			0.0001092
													ATP2B2	rs9858042			0.000114
													-	rs10740149			0.0001165
													MAP3K5	rs17654215			0.0001187
													-	rs924234			0.00012
													C12orf56	rs10878163			0.0001222
													KCNB1	rs552068			0.0001247
													ZFHX3	rs367823			0.0001247
													-	rs7681914			0.0001248
													-	rs10491072			0.0001292
													NAALADL2	rs1515610			0.0001316
													GSG1L	rs2194165			0.0001334
													-	rs1099620			0.0001335
													-	rs845590			0.0001335
													SCARB1	rs4765616			0.0001344
													LHFPL2	rs9293757			0.0001345
													CRYGN	rs6464141			0.0001346
													CPED1	rs2707521			0.0001349
													GRM7	rs162209			0.0001356
													ZFPM2	rs2122444			0.0001361
													GRID1	rs11201974			0.0001375
													RAPSN	rs3824867			0.0001394
													CPLX2	rs4242187			0.0001462
													CD82	rs1344709			0.0001467
													ITPR1	rs13059394			0.0001518
													KCNMB2	rs1477773			0.0001534
													RGS7	rs10442664			0.0001548
													SLC7A10	rs10406787			0.0001556
													-	rs9318414			0.0001598
													-	rs476924			0.0001601
													LARGE1	rs743728			0.0001631
													-	rs1244367			0.000165
													-	rs1861952			0.0001717
													CREB3L2	rs273957			0.0001826
													-	rs7021048			0.0001829
													SLC25A21	rs17105665			0.0001865
													-	rs2445289			0.0001879
													KCNQ4	rs729590			0.0001884
													RAPSN	rs7126210			0.000191
													-	rs6500030			0.0001922
													LOC105373893	rs17472512			0.0001944
													-	rs17408760			0.0001962
													LOC105376592	rs2468642			0.0001981
													RGS7	rs12090898			0.0001985
													MMP2-AS1	rs1420227			0.0001997
													-	rs13441833			0.0002023
													-	rs11029745			0.0002057
													-	rs2063794			0.0002082
													NGF-AS1	rs9787265			0.0002106
													-	rs4238286			0.0002114
													WWOX	rs16948096			0.0002115
													ITPR1	rs6803471			0.0002144
													TCTN3	rs10882651			0.0002152
													-	rs2111980			0.0002152
													SLC28A3	rs10780664			0.0002157
													-	rs1421881			0.0002185
													-	rs4235842			0.0002221
													ARHGEF15	rs871841			0.0002233
													-	rs4445032			0.0002238
													COL11A1	rs11164647			0.0002241
													MMP2-AS1	rs17300655			0.0002245
													BBOX1	rs7107938			0.0002251
													SLC24A3	rs4814858			0.0002254
													AGBL1	rs11073625			0.0002262
													-	rs310501			0.0002277
													LITAF	rs735951			0.0002304
													KLHL29	rs1653763			0.0002305
													-	rs713052			0.0002327
													SYTL3	rs4343940			0.0002329
													SLC6A1	rs1710885			0.0002339
													WDR72	rs17729707			0.0002341
													HS6ST3	rs1414624			0.0002368
													CRYGN	rs2074999			0.0002374
													LOC105377356	rs764538			0.0002395
													LARGE1	rs2267232			0.0002399
													-	rs10282190			0.0002446
													-	rs16860761			0.0002457
													COL4A3	rs1922022			0.0002479
													CD82	rs7946989			0.000251
													RGS7	rs4659596			0.0002513
													TBK1	rs10128757			0.0002601
													SUGCT	rs10951627			0.0002601
													-	rs17826288			0.0002616
													-	rs6432427			0.0002627
													LOC107986667	rs4709845			0.0002657
													STK10	rs11746714			0.0002669
													LINC00922	rs1423828			0.0002682
													ARHGAP26	rs853165			0.0002694
													STK10	rs6870207			0.0002745
													ZNF701	rs329966			0.0002772
													-	rs4755115			0.0002808
													LARGE1	rs2283911			0.0002811
													-	rs166586			0.0002817
													APC	rs10075281			0.0002831
													-	rs10484420			0.0002851
													ROS1	rs544047			0.0002851
													AUTS2	rs12698903			0.0002883
													CHST11	rs1164856			0.0002886
													-	rs4583755			0.0002917
													WWOX	rs16947728			0.0003001
													LINC02387	rs792872			0.0003078
													GPC6	rs1359126			0.0003161
													TMPRSS4	rs11216747			0.0003208
													PSMC3	rs7105122			0.0003239
													SLC24A3	rs761220			0.0003243
													-	rs11731338			0.0003247
													DEPDC1B	rs7708849			0.0003271
													LHFPL2	rs7722214			0.0003275
													SATB1	rs6577641			0.0003312
													-	rs1707420			0.0003318
													LONP1	rs945704			0.0003329
													TBK1	rs12367468			0.000338
													ARHGEF15	rs2270445			0.000338
													-	rs11152180			0.0003389
													LINC02254	rs7174368			0.0003393
													DPYSL3	rs7706630			0.0003394
													LOC105377568	rs1522700			0.000341
													-	rs11079111			0.000341
													-	rs980804			0.0003418
													RGS7	rs12127616			0.0003428
													EVPLL	rs2461847			0.0003542
													-	rs11846134			0.0003543
													-	rs2046327			0.0003544
													TNS3	rs12702333			0.0003544
													LOC102724439	rs7894703			0.0003553
													STIM1	rs11030211			0.0003555
													-	rs10489214			0.0003555
													LOC102724520	rs1927585			0.0003585
													TXLNB	rs11155043			0.0003601
													RGS7	rs1114839			0.0003626
													KAT6A	rs11991402			0.0003656
													-	rs2852034			0.0003685
													STK10	rs3111491			0.0003757
													ATP2B2	rs9310365			0.0003814
													TBK1	rs11175398			0.0003818
													-	rs12619625			0.0003825
													STXBP4	rs244292			0.0003838
													LONP1	rs2436508			0.0003843
													RBMS3	rs1347772			0.0003903
													-	rs2026589			0.0003917
													-	rs837857			0.0003953
													ATP2B2	rs6442178			0.0003964
													-	rs1679018			0.0003973
													-	rs2812190			0.0003998
													DPYSL3	rs1368366			0.0004016
													-	rs10506999			0.0004016
													ANXA6	rs11167536			0.0004019
													-	rs2012243			0.0004054
													LARGE1	rs3819663			0.0004056
													-	rs6762743			0.000406
													-	rs6783434			0.0004091
													GRID1	rs10887583			0.0004099
													LOC102723445	rs7738223			0.0004109
9	Rietschel M et al. (2010)	German	DSM IV criteria	Discovery	Major depression	1968	604	216/388	47.5 ± 13.9	1364	699/665	NA	CD5L	rs2765501		0.679 (0.59-0.79)	1.66e-07	Illumina HumanHap 550v3; Illumina human 610 W quad BeadChips	20673876
													CD5L	rs2765493		1.454 (1.26-1.68)	2.26e-07
													CD5L	rs2765505		0.697 (0.60-0.80)	5.17e-07
													FCRL1	rs2050568		1.429 (1.24-1.65)	9.48e-07
													LINC02520	rs17636617		1.875 (1.46-2.41)	1e-06
													-	rs1100626*		1.914 (1.47-2.49)	1.52e-06
													ESR1	rs9340978		1.92 (1.47-2.51)	2e-06
													FCRL3	rs7522061		1.402 (1.22-1.62)	3.16e-06
													DLC1	rs13281337		0.646 (0.53-0.78)	5.9e-06
													LINC02315	rs12894660		1.692 (1.35-2.13)	6.7e-06
													SIRT3	rs11246020		0.654 (0.54-0.79)	6.72e-06
													CAMTA1	rs4908629		1.757 (1.37-2.25)	7.27e-06
													-	rs10520045		1.429 (1.22-1.67)	7.51e-06
													SIRT3	rs4980335		0.658 (0.55-0.79)	8.79e-06
													SIRT3	rs7934919		0.66 (0.55-0.79)	9.77e-06
													CDH4	rs1937317		1.4 (1.21-1.63)	1.07e-05
													FCRL3	rs3761959		1.374 (1.19-1.58)	1.11e-05
													BMPR2	rs7605442		1.846 (1.40-2.43)	1.21e-05
													HECW1	rs9648079		1.473 (1.24-1.76)	1.59e-05
													CAMTA1	rs845214		1.714 (1.34-2.19)	1.68e-05
													MAPK4	rs8096108		0.608 (0.48-0.76)	1.88e-05
													GSE1	rs7200824		0.736 (0.64-0.85)	2.14e-05
													FCRL1	rs6689427		1.361 (1.18-1.57)	2.18e-05
													-	rs1999793		1.445 (1.22-1.71)	2.31e-05
													HECW1	rs4724195		1.455 (1.22-1.73)	2.38e-05
													SLC16A14	rs6754280		0.74 (0.64-0.85)	2.84e-05
													PPIG	rs16857081		0.583 (0.45-0.75)	2.85e-05
													LOC105377343	rs6532765		0.736 (0.64-0.85)	3.03e-05
													-	rs9990802		1.413 (1.20-1.66)	3.16e-05
													FRMD6	rs17666653		1.439 (1.21-1.71)	3.33e-05
													UBR3	rs12998375		1.928 (1.41-2.63)	3.62e-05
													BORCS7	rs4409766		0.601 (0.47-0.77)	3.87e-05
													GSE1	rs4783142		0.742 (0.64-0.86)	4.06e-05
													FRMD6	rs17666689		1.474 (1.22-1.77)	4.17e-05
													-	rs10490316		1.372 (1.18-1.60)	4.57e-05
													-	rs6015258		0.739 (0.64-0.85)	4.82e-05
													-	rs6512081		1.457 (1.22-1.75)	4.87e-05
													-	rs1950427		1.503 (1.23-1.83)	4.88e-05
													BMP1	rs11777932		1.646 (1.29-2.10)	5.69e-05
													PSMD13	rs6598055		0.743 (0.64-0.86)	5.74e-05
													TMEM132E	rs9898832		0.743 (0.64-0.86)	5.74e-05
													BORCS7	rs11191425		0.608 (0.48-0.77)	5.75e-05
													-	rs7713917		0.739 (0.64-0.86)	5.87e-05
													CAMTA1	rs763165		1.617 (1.28-2.05)	6.14e-05
													-	rs9943849		0.714 (0.61-0.84)	6.22e-05
													-	rs1950428		1.494 (1.23-1.82)	6.23e-05
													TP63	rs7624774		0.629 (0.50-0.79)	6.24e-05
													-	rs8018202		0.41 (0.26-0.63)	6.27e-05
													FRMD6	rs4259964		1.449 (1.21-1.74)	6.66e-05
													RIPK2	rs390993		1.37 (1.17-1.60)	6.85e-05
													BORCS7	rs3824754		0.613 (0.48-0.78)	7.44e-05
													HOMER1	rs10057812		0.673 (0.55-0.82)	7.49e-05
													KCNJ3	rs11690166		1.328 (1.15-1.53)	7.6e-05
													-	rs1590840		1.983 (1.41-2.79)	7.9e-05
													CYP17A1	rs17115100		0.617 (0.49-0.78)	8.25e-05
													CSMD1	rs17347911		1.412 (1.19-1.68)	8.32e-05
													YIPF1	rs6588492		1.324 (1.15-1.52)	8.42e-05
													-	rs10485967		0.754 (0.65-0.87)	8.51e-05
													LOC105379047	rs6899277		0.745 (0.64-0.86)	8.98e-05
													CLEC4A	rs17728930		0.667 (0.54-0.82)	9.09e-05
													LOC105369705	rs7975017		0.702 (0.59-0.84)	9.19e-05
													ARAP1	rs10751211		0.69 (0.57-0.83)	9.25e-05
													-	rs6679472		1.405 (1.18-1.67)	9.3e-05
													OCIAD2	rs2605242		1.606 (1.27-2.04)	9.31e-05
													-	rs13148526		1.319 (1.15-1.52)	9.47e-05
													CAMTA1	rs845251		1.589 (1.26-2.01)	9.81e-05
													FCRL4	rs2778003		0.749 (0.65-0.87)	9.83e-05
													CTDP1	rs595578		0.674 (0.55-0.82)	9.95e-05
													PNLDC1	rs4708850		1.359 (1.16-1.59)	9.98e-05
													FRYL	rs1507864		1.59 (1.26-2.01)	0.000105
													LOC105377269	rs2046911		0.727 (0.62-0.85)	0.000108
													-	rs10146368		1.488 (1.22-1.82)	0.000111
													DNAH9	rs12940825		0.759 (0.66-0.87)	0.000111
													LINC01701	rs7551425		1.738 (1.31-2.30)	0.000112
													-	rs1220525		1.322 (1.15-1.52)	0.000113
													USP48	rs3767133		1.799 (1.34-2.42)	0.000114
													RFFL	rs797993		1.355 (1.16-1.58)	0.000115
													SNRNP48	rs2757599		0.749 (0.65-0.87)	0.000117
													LOC105371457	rs2785665		0.755 (0.65-0.87)	0.000118
													-	rs1675090		1.318 (1.15-1.52)	0.000119
													LOC105373414	rs12474118		1.577 (1.25-1.99)	0.000122
													SYN2	rs308961		0.759 (0.66-0.87)	0.000125
													OCIAD2	rs2354947		1.505 (1.22-1.85)	0.000126
													YIPF1	rs1936835		1.312 (1.14-1.51)	0.000131
													HS3ST2	rs9931159		1.675 (1.29-2.18)	0.000131
													EOGT	rs6807892		0.69 (0.57-0.83)	0.000134
													-	rs272110		1.56 (1.24-1.96)	0.000136
													DSCAM	rs11908752		2.22 (1.47-3.35)	0.000139
													WNT4	rs12131703		0.633 (0.50-0.80)	0.000141
													-	rs10794305		0.758 (0.66-0.87)	0.000143
													LOC105376348	rs1984070		1.321 (1.14-1.53)	0.000147
													-	rs6817971		0.727 (0.62-0.86)	0.000151
													OCIAD2	rs2572349		1.58 (1.25-2.00)	0.000152
													SORCS2	rs3916118		0.762 (0.66-0.88)	0.000153
													-	rs314592		1.58 (1.25-2.00)	0.000153
													CACNA1B	rs7860423		1.427 (1.19-1.72)	0.000156
													-	rs7523492		0.756 (0.65-0.87)	0.000157
													SNRNP48	rs2806219		0.753 (0.65-0.87)	0.000157
													-	rs11989393		1.861 (1.35-2.57)	0.000161
													CHFR	rs1564647		1.314 (1.14-1.51)	0.000163
				Replication	Major depression	950	409	179/230	49.0 ± 14.2	541	245/296	NA	-	rs7713917		0.77 (0.64-0.93)	0.00761	HumanHap300 Bead-Chips
													-	rs9943849		0.76 (0.60-0.95)	0.0159
				Meta-analysis	Major depression	2918	1013	395/618	47.5 ± 13.9 & 49.0 ± 14.2	1905	944/961	NA	-	rs7713917		0.75 (0.67–0.84)	1.48e-06
													-	rs9943849		0.73 (0.64–0.83)	3.24e-06
10	Sullivan et al. (2009)	European	DSM-IV criteria; Composite International Diagnostic Interview	Discovery	Major depressive disorder	3540	1738	528/1210	42.6 ± 12.6	1802	685/1117	45.1 ± 14.1	ADCYAP1R1	rs1558477		1.27 (1.16-1.40)	1e-06	Perlegen platform	19065144
													PCLO	rs2715148		0.79 (0.72-0.87)	1e-06
													PCLO	rs2522833		1.26 (1.15-1.39)	2e-06
													PCLO	rs2522840		1.25 (1.14-1.38)	4e-06
													-	rs1780436		0.80 (0.73-0.88)	8e-06
													-	rs2274822		0.79 (0.71–0.88)	9e-06
													LOC105373463	rs7565124		1.26 (1.14-1.40)	1.2e-05
													PCLO	rs2107828		0.81 (0.74-0.89)	1.3e-05
													LAPTM4A	rs12471796		1.26 (1.14-1.39)	1.4e-05
													SHC4	rs8023445		0.72 (0.62-0.84)	1.4e-05
													ANO6	rs12579771		0.78 (0.69-0.87)	2.2e-05
													ALK	rs3923028		1.34 (1.17-1.54)	2.4e-05
													LOC105373836	rs12621441		1.31 (1.16-1.49)	2.4e-05
													LOC107986780	rs7791986		1.22 (1.12–1.35)	2.6e-05
													-	rs7005189		0.76 (0.66-0.86)	2.8e-05
													WWC2	rs11132168		0.75 (0.65–0.86)	2.9e-05
													NEFM	rs1457266		0.81 (0.73-0.89)	2.9e-05
													ZNF333	rs3885179		0.61 (0.48-0.77)	3.2e-05
													-	rs928862		0.78 (0.69-0.88)	4e-05
													LINC01108	rs2094923		0.82 (0.74-0.90)	4.2e-05
													-	rs17074631		0.75 (0.66-0.86)	4.3e-05
													-	rs941796		1.22 (1.11-1.35)	4.3e-05
													ZNF664-RFLNA	rs4765078		0.82 (0.74-0.90)	4.4e-05
													-	rs12480143		1.25 (1.13-1.39)	4.4e-05
													-	rs11031676		1.26 (1.13-1.40)	0.000043
				Replication		11972	6079	2156/3923	45	5893	2656/3237	41	PCLO	rs10954694			0.011
													PCLO	rs12668093			0.027
													PCLO	rs2189972			0.028
													PCLO	rs12669254			0.039
													PCLO	rs17809157			0.05
													PCLO	rs6959723			0.05
11	Kohli MA et al. (2011)	European	DSM IV criteria	Discovery	Unipolar depression	719	353	155/198	49.5 ± 14.3	366	Gender matched to the patient sample	Age matched to the patient sample	LOC107984536	rs1545843		2.85	5.5e-08	Illumina 100k and 300k Beadchips	21521612
				Replication		6207	2452	NA	NA	3755	NA	NA	LOC107984536	rs1545843		1.42	2.3e-08
12	CONVERGE consortium	Han Chinese	DSM-IV criteria; CIDI	Discovery	Recurrent MDD	10640	5303	All females	30-60	5337	All females	30-60	-	rs12415800		1.164	1.92e-08		26176920
													LHPP	rs35936514		0.839	1.27e-08
				Replication		6417	3231	NA	30-60	3186	NA	30-60	LHPP	rs35936514		0.041	1.68e-05
													-	rs12415800		0.036	0.000771
				Combined (Discovery+Replication)		17057	8534	NA	NA	8523	NA	NA	LHPP	rs35936514		0.842	6.43e-12
													-	rs12415800		1.15	2.37e-10

## Sheet: S3_Drug_Resp_Candidate Studies
Supplementary Table S3: 117 positively associated candidate studies in Antidepressant response
S. No	Study Name	Population/ ethinicity	Diagnostic criteria	Phenotype	Response Criteria	Drug Class	Drug	Dose* (drug)	Followup	Sample characteristics									Gene	SNP	Polymorphism (Reference/alternate)	Reported Risk allele/genotype	OR [95% CI]	p-value	Associate phenotype	Method	PMID		HADS:Hospital anxiety and depression scale (16 items);MALDI-TOF: Matrix-assisted laser desorption ionization time of flight mass spectrometry-based approach; ASO-PCR:Allele Specific Oligonucleotide Polymerase Chain Reaction;CGI-S:Clinical Global Impression Scale, Severity; K-SADS-PL:Schedule for Affective Disorders; and Schizophrenia for School-Age Children-Present and Lifetime Version; BDI:Beck …
										Total (n)	Age	M/F	Responders/Remission			Nonresponders/Non-Remission
													n	M/F	Age in years [mean±SD/mean(range)]	n	M/F	Age in years [mean±SD/mean(range)]
1	Ramoz N et al 2020	French (Caucasian)	DSM-IV, HADS	Major depressive episode (MDE)	≥50% reduction in HADS score	Atypical	Tianeptine	12.5 and 37.5 mg/day	6 8 weeks	3032	NA	NA	1298	504/794	48.04±14.50	1734	632/1102	50.5±15.02	CRHR1	rs878886	C/G	C	1.26 [1.11-1.44]	<0.001	Responder	TaqMan SNP genotyping(Applied Biosystem 7900HT Fast RT PCR System)	33154348
																				rs16940665	T/C	T	1.34 [1.13-1.60]	<0.001
																				rs878886-rs16940665	C/G-T/C	C-T	1.26 [1.11-1.43]	0.00041
					HADS<8 at followup					NA	NA	NA	NA	NA	NA	NA	NA	NA	CRHR1	rs878886	C/G	C	1.32[1.10- 1.60]	0.004	Remission
																				rs16940665	T/C	T	1.36 [1.17- 1.73]	0.013
																				rs878886-rs16940665	C/G-T/C	C-T	1.32[1.10-1.60]	0.003
2	Yuan B et al 2020	Han Chinese	DSM-IV,HARS-17	MDD	≥50% reduction in HDRS-17 score after 6 week	SSRIs & SNRIs	NA	NA	6 weeks	281	NA	NA	205	81/124	38.99 ± 12.93	76	35/41	36.18 ± 13.36	ApoE	rs405509	A/C	A	1.66 [1.12-2.48]	0.012	Responders	GoldenGate assays	32795354
																			ApoE	rs7412-rs405509	G/A-A/C	G-A	0.71 [0.15-3.37]	0.025
																				rs7412-rs405509	G/A-A/C	G-C	0.44 [0.10-2.01]	0.038
																				rs405509 -rs439401	A/C-A/G	C-G	0.64 [0.42-0.97]	0.024
																				rs7412-rs405509-rs439401	G/A-A/C-A/G	G-C-G	0.22 [0.03-2.00]	0.048
						SNRIs				117	NA	NA	91	NA	NA	26	NA	NA	ApoA4	rs5092	A/G	A	2.40 [1.25-4.59]	0.007
																			ApoE	rs7412-rs405509	G/A-A/C	G-A	3.38 [0.57–19.42]	0.006
																					G/A-A/C	G-C	1.04 [0.19–5.64]	0.0041
					HDRS-17 score ≤ 7 points after 8 weeks	SSRIs & SNRIs	NA	NA	8 weeks	275	NA	NA	144	49/95	38.38 ± 11.99	131	63/68	38.14 ± 14.11	MTHFR	rs1801131	A/C	A	1.58 [1.02-2.43]	0.039	Remission
																			MTHFR	rs1801133	C/T	TT	NA	0.012
																			MTHFR	rsl801133-rs1801131	C/T-A/C	C-A	1.72 [1.18-2.51]	0.0007
										112	NA	NA	49	all males	NA	63	all males	NA	MTHFR	rs1801133-rs1801131	C/T-A/C	C-A	1.97 [1.09–3.57]	0.003
																					C/T-A/C	C-C	0.58 [0.27–1.26]	0.02
						SNRIs				116	NA	NA	68	NA	NA	48	NA	NA	MTHFR	rs1801133-rs1801131	C/T-A/C	C-A	2.25 [1.24–4.09]	0.001
																					C/T-A/C	C-C	0.62 [0.28–1.34]	0.025
3	Mandal T et al 2020	South Indian	DSM-IV, MINI-PLUS, HDRS-17,MADRS	Unipolar depression	≥50% reduction in HDRS-17,MADRS score after 12 weeks	SSRI	Escitalopram	10-20 mg/day	12 weeks	148	NA	NA	65	28/37	42.9 ± 10.3	83	33/50	41.5 ± 12.1	SLC6A4	5HTTLPR	L/S	S	7.41 [3.87-14.20]#	<.0001#	Non-response	PCR-RFLP	32253447
																			SLC6A4	5-HTTLPR-rs25531	L/S-A/G	1LA (LALG + LAS)	7.047 [2.802-17.721]#	< 0.001#	Non-response
																						0LA (LGLG + LGS + SS)	17.53 [5.89-52.18]#	< 0.001#	Non-response
4	Bialek K et al 2020	Polish (Central poland)	ICD-10,HAMD-21,	Recurrent depressive disorder	HAMD <7 after treatment	SSRIs	NA	NA	NA	270	52 [44; 57]	138/132	NA	NA	NA	NA	NA	NA	TNF-α	rs1799964	T/C	T	2.474 [1.358-4.507]	0.003	Unresponsiveness (Non-remission)	TaqMan SNP Genotyping Assay	31912349
5	Yuan F et al 2020	Han Chinese	DSM-IV,HAM-D-17	MDD	HAM-D-17 <7 after treatment of 6 weeks	SNRIs	Venlafaxine	75 - 375 mg/day	6 weeks	169	NA	NA	94	42/52	36.73±12.43	75	39/36	34.71±12.82	NR3C2	rs1512325	T/C	C	1.873 [1.130-3.103]	0.015	Non-Remission	MALDI-TOF	31757642
6	Figaro-Drumond FV et al 2020	Majority White	DSM-V, MINI-PLUS	Depressive episode	Euthymic mood: GRID-HAMD21 score ≤ 7	SSRI or SNRI or atypical or TCAs or Antipsychotics or Anxiolytics	Mixed	NA	NA	142	42 ± 12	27/115	26	NA	NA	113	NA	NA	HSD11b1	rs11811440	C/A	CC	2.371 [0.986-5.699]	0.041	Depressive symptoms (Non- remission)	ASO-PCR	31704233
7	Sunada N et al 2019	Japanese	SCID-I,HAM-D-21	MDD	≥50% reduction in HAM-D score	SSRIs and SNRI	Paroxetine, fluvoxamine, milnacipran	40 mg/day, 150 mg/day, 100 mg/day, respectively	2 weeks	143	30-60	77/66	45	NA	NA	118	NA	NA	GSK-3β	rs6438552	A/G	G	2.6647[1.3417-5.2923]#	0.00412#	Non response	chip-based MALDI-TOF	31189175
									4 weeks				90			53				rs6438552	A/G	G	1.7288 [1.0391-2.8762]#	0.034#
																				rs12630592	G/T	GG vs GT+TT	7.2857 [1.6294-32.5771]#	0.003#
																				rs334558	T/C	TT vs CC+CT	10.4 [1.332-81.186]#	0.007#
					HAM-D score ≤ 7 points after 6 weeks				2 weeks				18			125				rs334558	T/C	TT vs CC+CT	3.986 [1.1972-13.2713]#	0.032#	Non-remission
8	Sun Q et al 2019	Han Chinese	DSM-V, HAM-D	MDD	≥50% reduction in HAM-D score after 6 weeks	SNRI	Venlafaxine	75 to 375 mg/day	6 weeks	175	NA	84/91	146	70/76	35.93±12.81	29	14/15	37.16±12.48	GRIK4	rs11218016	T/C	T	1.883[1.060-3.346]#	0.029	Non response	MALDI-TOF	31083176
																				rs6589847	A/G	A	2.161 [1.133-4.123]#	0.017
																				rs56275759	T/C	T	2.1388 [1.180-3.875]	0.01
																			GRM7	rs9870680	C/T	CC vs CT vs TT	NA	0.025
9	Zhu Y et al 2019	Han Chinese	DSM-IV,HAMD	MDD	Remission:HAMD score ≤ 7 points after 6 weeks	SNRI	Venlafaxine	75 to 375 mg/day	6 weeks	175	NA	87/88	97	50/47	36.26±12.30	78	37/41	37.82±12.79	CYP1A2	rs2470890	T/C	T	2.438 (1.234–4.815)	0.0087	Non response	Mass spectrometer using Mass Array Analyzer 4 system (Sequenom iPLEXassay)	30875344
																			CYP1A2	rs2470890-rs2472299-rs2472330	T/C-A/G-A/G	T-G-G	NA	0.0219
10	Wei YB et al 2019	Caucasian	DSM-IV,HDRS-21	Unipolar depression (MARS cohort)	Remission as HDRS-21 < 10	SSRIs, SNRIs and tricyclics etc	Mixed	NA	6 weeks	837	18-75	NA							HTR7	rs7905446	T/G	TT (TT vs TG+GG)	1.385	0.032	Non remitter	TaqMan SNP genotyping assay	30874608
						SSRIs	Mixed	NA	6 weeks	253		NA											1.967	0.0169
		European	DSM-IV, SCAN,MADRS,HDRS-17	Unipolar depression (GENDEP)	Remission as HDRS-17 ≤ 7	SSRIs	Escitalopram	NA	12 weeks	432	42.7±11.6	NA								rs7905446	T/G	TT	1.669	0.008
11	Ma HY et al 2019	Han Chinese	DSM-V,MINI, HAMD-17	MDD	≥50% reduction in HAM-D score after 6 weeks of treatment	SSRIs	escitalopram, citalopram, paroxetine, sertraline and fluoxetine.	10, 20, 20, 50 and 20 mg/d, respectively	6 weeks	331	18-65	NA	284	NA	NA	47	NA	NA	CLOCK	rs11932595	A/G	G	1.939 [1.021-3.684]	0.039	Non response	PCR and DNA Seq.	30569826
12	Camarena B et al 2019	Maxican	DSM-IV,MINI, HDRS-21,MADRS	MDD (Severe:HDRS ≥ 25)	≥50% reduction in HAM-D ,MADRS score after 8 weeks of treatment	SSRI	fluoxetine	20 and 40 mg/day	8 weeks	83	18 - 65	NA	59	NA	NA	33	NA	NA	SLC6A4	5-HTTLPR/ rs24531	LA/ S,LG	S, LG	2.3502 [1.2144-4.5484]	0.0102	Non responder	TaqMan SNP Genotyping Assay	30520759
				MDD (Severe:MADRS ≥ 31)						66	18 - 65	NA	44	NA	NA	22	NA	NA					2.4667 [1.0838-5.6139]	0.028	Non responder
13	Calabro M et al 2019	Majority caucasians	DSM-IV-TR, MINI,MADRS	MDD [TRD]	≥50% reduction in MADRS score after 6 weeks of treatment	SNRI	Venlafaxine		6 weeks	179	46.68 ± 13.06	59/120	80	21/59	48.02 ± 13.35	93	38/55	45.18 ± 12.91	SLC6A4	5HTTLPR	L/S	L	2.17[4.69- 1.002] #	0.049	Non responder	ASO-RFLP	30426571			updated
14	Firouzabadi D et al 2019	Iranian	DSMV, HRSD-21,	MDD	≥50% reduction in HDRSscore after 6 weeks of treatment	SSRI	sertraline	50 mg/day - 200 mg/day	6 weeks	100	35.5 ± 12.9	25/75	33	9/24	35.2 ± 13.7	67	16/51	35.4 ± 12.5	GNB3	G-350A	G/A	A	1.92 [1.05–3.65]	0.032	Non responder	PCR-RFLP	30324302
15	Gassó P et al 2018	Caucasian	DSM-IV, K-SADS-PL	MDD	Remitter: Disease free state for alteast 2 weeks	SSRI	fluoxetine	20.7± 6.5mg/day-22.0± 16.8mg/day	12 months	46	14.1 ± 1.9 [10-17 yr]	10/36	32	NA	NA	14	NA	NA	HTR2A	rs7997012	A/G	A	5.4[2.0718-14.0746]#	0.000329#	Non remitted	MassArray assay and Sequenom genotyping	29975559
																				rs9567736	G/A	A	NA	0.0005
																				rs9567737	C/T	C	NA	0.0123
																				rs17288723	T/C	C	NA	0.0226
																				rs9534511	T/C	T	NA	0.0029
																				rs6313	C/T	T	NA	0.0225
																			SLC6A4	rs2066713	C/T	T	NA	0.038
16	Vancova Z et al 2018	Caucasian (Slovakian)	ICD-10,HAMD-21	Depressive disorder (rDD)	≥50% reduction in HAM-D score after 6 weeks of treatment	SSRI	Paroxetine	10-40 mg/day	6 weeks	61	18-65	21/40	27	NA	NA	34	NA	NA	ABCB1	rs2032582	T/G	T	3.71 [(1.67–8.25]	0.001	Non responder	PCR-RFLP	29754150
17	Petit AC et al 2018	Majority Caucasian (91%), Afro- Carribean (7%), Asian(2%)	DSM-IVTR, MINI,HDRS	MDD	≥50% reduction in HDRS score after 6 months weeks of treatment	Mixed	Mixed	NA	6 months	226	[18-65 yr]	NA	150	NA	NA	76	NA	NA	ARRB2	rs4790694	A/C	A carrier [AA+AC vs CC]	2.0061 [1.146-3.5118]#	0.014#	Non-responder	TaqMan SNP genotyping assay	29031912
					Remission:HDRS score ≤7 after 6 months of treatment								96			130				rs4790694	A/C	A carrier [AA+AC vs CC]	2.3699 [1.3742-4.087]#	0.0017#	Non-remitters
18	Nouraei H et al 2017	Caucasian (Iranian)	DSM-V, HAMD-21	MDD	≥50% reduction in HAM-D score after 6 weeks of treatment	SSRI	Fluoxetine	20-80mg/day	6 weeks	100	32.58±10.68	33/67	70	NA	NA	30	NA	NA	NR3C1	rs41423247	G/C	C	2.2[1.09–4.44]	0.032	Non responder	PCR-RFLP	28641498
19	Firouzabadi N et al 2017	Caucasian	DSM-V, HAMD-21	MDD	≥50% reduction in HDRS score after 6 weeks of treatment	SSRI	Sertraline	50-200mg/day	6 weeks	100	35.2±13.7	25/75	33	9/24	35.2±13.7	67	16/51	35.4±12.5	ADRB1	rs1801253	G/C	G	3.55[1.83-6.90]#	0.00012#	Non responder	PCR-RFLP	28459660
20	Xu Z et al 2016	Han Chinese	DSM-IV, HDRS-17	MDD	≥50% reduction in HDRSscore after 6 weeks of treatment	SSRIs & SNRIs	Mixed	NA	6 weeks	281	38.99 ± 12.93 [18-60yr]	116/165	205	81/124	38.99 ± 12.93	76	35/41	36.18 ± 13.36	TPH2	rs11178998	A/G	G carrier (AA vs AG+GG)	1.833 [1.056–3.18]	0.03002	Non responder	Illumina Golden Gate assays	27521242
																				rs7963717	A/C	C carrier (AA vs AC+CC)	1.779 [1.022–3.096]	0.04039
																				rs2171363	A/G	A	1.544 [1.055–2.258]	0.02478
																				rs2171363-rs1487278	A/G-A/G	A-A	0.6959 [0.4259–1.136]	0.01153
																				rs1386494-rs2171363-rs1487278	A/G-A/G-A/G	G-G-A	1.986 [1.018–3.872]	0.0364
						SSRI	NA	NA	6 weeks	164	NA	NA	114	NA	NA	50	NA	NA	TPH2	rs11178998	A/G	G carrier (AA vs AG+GG)	2.266[1.14–4.503]	0.01834
																				rs7963717	A/C	C carrier (AA vs AC+CC)	2.183 [ 1.095–4.352]	0.02516
																				rs2171363-rs1487278	A/G-A/G	A-A	0.5526 [0.2898–1.054]	0.01203	Responder
21	Carvalho S et al 2017	Portuguese	DSM-IV,SCID-I,BDI	MDD (TRD)	Failed to reach a BDI < 10 and present criteria of MDD according to SCID-I, after at least two adequate antidepressant treatments with different drugs within the current episode	SSRIs, SNRIs, tricyclics, benzodiazepinese,mood stabilizers, etc	Mixed	NA	27 months	80	40.48±11.06 [18.0-60]	21/59	61	NA	NA	19	NA	NA	IL6	rs1800795	C/G	GG [GG vs GC]	4.125 [1.150-14.78]	0.038	Non Responder	Sequenom MassARRAY technology	27796193
22	Manoharan A et al 2016	South Indian	DSM-IV, HAMD-17	MDD	≥50% reduction in HAM-D17 score after 6 weeks of treatment	SSRI	Fluoxetine	20mg/day	6 weeks	102	18-65	35/67	56	22/34	35.9±9.3	46	13/33	35.6±8.3	SLC6A4	5HTTLPR	L/S	S carrier [LL vs LS + SS]	4 [1.45–11.03]	0.0066		TaqMan SNP Genotyping Assay	27439447
23	Paroni G et al 2017	Caucasian	DSM-IV, HDRS-21	MDD (late life)			Escitalopram, Sertraline, Paroxetine, Citalopram	10-50mg/day	6 months	329	77.58 ± 6.63	95/234	176			153			KL	rs9536314				0.011
24	Su YA et al 2016	Han Chinese	DSM-IV-TR	MDD	MADRS remission (score ≤10)	SSRI	Escitalopram	10-20 mg/day	8 week	166	41 ±13 [18-75 yr]	62/104	NA	NA	NA	NA	NA	NA	TPH2	rs4570625	G/T	T	2.36[1.32-4.22]	0.004	Non remission	MALDI-TOF MS	26745768
																			HTR2A	rs6313	G/C	G	1.69 [1.00-2.84]	0.049
																			ADCY9	rs2230739	T/G	T	1.88 [1.08-3.25]	0.025
					HAMD remission (score ≤7)														TPH2	rs4570625	G/T	T	2.37[1.73-4.09]	0.002
																			ADCY9	rs2230739	T/G	T	2.04 [1.18-3.51]	0.01
25	Santos M et al 2015	Portuguese (Caucasian)	DSM (SCID-I)	Major depression (TRD)	Failed to reach a BDI < 10 and present criteria of MDD according to SCID-I, after at least two adequate antidepressant treatments with different drugs within the current episode	SSRIs, SNRIs, tricyclics, benzodiazepinese,mood stabilizers, etc	Mixed	NA	6 weeks	80	40.48±11.06 [18-60 yr]	21/59	61	NA	NA	19	NA	NA	FAS	rs1800682	A/G	G carrier (AA vs AG+GG)	10.895 [1.362-87.135]	0.008	TRD	Sequenom chip-based MALDI-TOF	26186532
26	Chang HS et al 2015	Korean	DSM-IV (SCID-I), K-DIGS, HAMD-21	MDD	Remitters: HAMD21 scores ≤7 after antidepressant treatment.	Atypical & SSRIs	Mirtazapine & escitalopram	15-30 mg/day & 5-40 mg/day	4 weeks	149	51.30 ± 16.22 [18-78 yr]	31/118	36	NA	NA	83	NA	NA	CRH	ht1		ressesive	2.87 [1.19 - 6.94]	0.019		Sanger Sequencing (single-base primer extension assay)	26055202
27	Yeh YW et al 2015	Han Chinese	DSM-IV-TR, HDRS-21	MDD	Remitters: HDRS-21 scores ≤7 after 8 weeks of antidepressant treatment.	SSRIs, SNRIs,Atypical	Paroxetine,venlafaxine,duloxetine,Bupropion	10-40mg,75–300mg,30–60 mg,150–300mg	8 weeks	304	20-65	134/170	139	58/81	43.4±13.4	165	76/89	37.3±12.7	NGF	rs12760036	A/C	A	1.7649 [1.235-2.523]#	0.002	Non remitter	TaqMan assays (RT-PCR)	26021968
																				rs7523654	T/C	C	1.5047 [1.0805-2.0956]#	0.015	Non remitter
																				rs17033692	T/C	T	1.7335 [1.182-2.5423]#	0.005	Non remitter
																			NGF	rs2254527-rs6678788-rs12760036	T/C-T/C-A/C	C-C-A	NA	0.0004
																						C-C-C	NA	0.002
																				rs7523654-rs17033692	T/C-T/C	C-T	NA	0.013
																						T-C	NA	0.007
28	Yin L et 2016	Han Chinese	DSM-IV,HAMD -17	MDD	≥50% reduction in HAMD score after 6 weeks of treatment	SSRIs	fluoxetine, paroxetine,citalopram,sertraline	20 -60mg/day,20 -60mg/day,20 -60mg/day,,50-150mg/day	6 weeks	290	[18-55 yr]	141/149	220	107/113	35.51±13.62	70	34/36	37.74±12.19	DRD4	rs1800544	G/C	CC [CC+GG]	2.8889 [1.3089-6.3761]#	0.007#	Non-responder	MALDI-TOF	25854875
																			SLC6A2-SLC6A3-TH-TH	rs 1362621-rs 2292023-rs10743152-rs10770141	G/A-C/A-T/C-A/G	G-A-C-G	0.505 (0.283–0.900)	0.019
29	Seripa D et al 2015	Caucasians	DSM-IV-TR, HDRS-21	MDD (late-life)	≥50% reduction in HAMD score after treatment	SSRIs	escitalopram,sertraline,paroxetine,citalopram	10mg/day,50mg/day,20mg/day,20mg/day	6 months	234	[≥65 yr]	66/168	164	48/116	76.63 ± 6.67	70	18/52	75.59 ± 5.95	SLC6A4	rs4795541	L/S	L	1.6318 [1.076-2.4748]#	0.021	Non-reponder	PCR-RFLP	25827644
30	Yin L et al 2015	Han Chinese	DSM-IV, HAMD-17	MDD	Remission: HAMD score ≤ 7 points after 6 weeks	SSRIs	floxetine, paroxetine, citalopram,sertraline	20-60mg/day,20-60mg/day,20-60mg/day,50-150mg/day	6 weeks	290	[18-55 yr]	141/149	144	67/77	33.81±13.42	146	74/72	38.16±12.75	TH	rs10743152	T/C	C	2.5273 [1.1799-5.4132]#	0.014	Non- remitters	MALDI-TOF	25642918
																			DRD4	rs1800544	G/C	CC vs CG vs GG	NA	0.003
																			SLC6A2-SLC6A3-TH-TH	rs1362621-rs 2292023-rs10743152-rs10770141	G/A-C/A-T/C-A/G	A-A-C-G	1.625 (1.130–2.336)	0.038
																						A-C-C-G	0.623 (0.437–0.888)	0.038
																						G-A-C-G	0.447 (0.256–0.781)	0.014
																						G-C-C-G	2.137 (1.264–3.611′)	0.014
31	Yeh YW et al 2015	Han Chinese	DSM-IV-TR, HDRS	MDD	Remission: HDRS score ≤ 7 points after 8 weeks of treatment	SNRI	venlafaxine	150 mg/day	8 weeks	161	39.8 ± 14.0 [20-65 yr]	72/89	75	27/48	44.2 ± 13.6	86	45/41	36.0 ± 13.2	SLC6A2	rs28386840	T/A	AA [AA vs TT+TA]	2.5762 [1.2937-5.1301]#	0.006	Non-remitters	PCR-RFLP	25512257
																				rs1532701	G/A	AA [AA vs GG+GA]	2.0218 [1.0087-4.0522]#	0.045
																				rs40434	A/G	G	1.6539 [1.0613-2.5772]#	0.026
																				rs13333066	T/C	CC [CC vs TT+CT]	2.3429 [1.2132-4.5245]#	0.01
																				rs187714	A/G	G	1.6323 [1.0491- 2.5396]#	0.029
																			SLC6A2	rs40434-rs13333066-rs187714	A/G-T/C-A/G	G-C-G	NA	0.026
32	Takahashi H et al 2014	Japanese	DSM-IV, MADRS	MDD	≥50% reduction in MADRS score after treatment	SSRI	fluvoxamine	50-200mg/day	6 weeks	160	49.8 ± 13.0 [21-69 yr]	66/94	104	47/59	49.2±12.8	56	19/35	50.9±13.4	NR3C1	rs41423247	G/C	C	5.11 [1.14-22.82]#	0.019	Non -responder	PCR-RFLP	25358426
33	Lim SW et al 2014	Korean	DSM-IV,SPES, HAMD-17	MDD	≥50% reduction in HAMD score after 6 week treatment	SSRI	fluoxetine, paroxetine, sertraline		6 weeks	239			154			85			TPH2	rs4760815	T/A	A	2.1487 [1.4677-3.1457]#	0.00008#	Non-responder	Golden gate assay	25226239
																				rs11179027	G/C	G	2.3478 [1.592-3.4623]#	1.57e-05
																				rs17110532	T/C	T	2.2675 [1.4928-3.4441]#	0.000141#
																				rs17110747	G/A	G	2.3622 [1.4659-3.8064]#	0.000423#
																			GRIK2	rs543196	G/C	G	2.1842 [1.491-3.1998]#	0.0000683#
																				rs572487	G/A	A	2.0635 [1.4102-3.0194]#	0.000189#
																			GAD1	rs12185692	C/A	A (genotypic)	NA	0.000233
																				rs3828275	G/T	T(genotypic)	NA	6.89e-05
																			SLC6A4	rs2020942	G/A	A	3.3678 [1.7227-6.5838]#	0.000292
																				rs2066713	C/T	T	4.0548 [1.9722-8.3366]#	0.0000802#
																				5HTTLPR	L/S	ss vs. sl+ll	2.18 (1.27–3.75)	0.006006
																				STin2	s/l	ll vs. sl+ss	3.86 (1.90–7.84)	0.0002006
34	Ventura-Juncá R et al 2014	Chilean	DSM-IV,MINI, HAMD-17,	MDD	Early response:≥50% reduction in HAMD score after 3 week treatment	SSRI	Fluoxetine	20mg/day	3 weeks	208	43.05±11.21	201/7	37	NA	NA	108	NA	NA	CRHR1	rs242939	C/T	T	NA	0.043	Non-responder	PCR-RFLP	25086452
35	El-Hage W et al 2015	Caucasian	DSM-IV, MINI, MADRS	MDD	≥50% reduction in HAMD score after 3 week treatment	SSRI	Escitalopram	10-30 mg/day	3 weeks	187	45±17 [19-86 yr]	77/110	108	NA	NA	52	NA	NA	BDNF	rs6265	G/A	GG [GGvs AA+GA]	2.377 [1.170-4.828]	0.015	Non-responder	High-resolution melting PCR	25074447
36	Arias B et al 2014	Spanish	DSM-IV,HDRS-21	MDD	Remission:HDRS score ≤7 after 12 weeks of treatment	SSRI	Citalopram	20-40 mg/day	12 weeks	146		NA	94	NA	NA	52	NA	NA	DISC1	rs821616	A/T	AA vs AT vs TT	NA	0.041#	Non remitter	Taqman assay	25043320
																			DAOA	rs778294	C/T	CC vs CT vs TT	NA	0.018#
37	Matsumoto Y et al 2014	Italian	DSM-IV TR, HDRS-21	MDD	≥50% reduction in HDRS score after treatment	SSRIs,SNRIs,other antidepressants	NA	NA	8 weeks	97	53.51 ± 18.00	67/30	63	NA	NA	34	NA	NA	SLC6A4	rs8076005	G/A	G	2.4872 [1.2983-4.7649]#	0.005	Non-responder	High-resolution melting PCR	24958631
38	Chang HS et al 2014	Korean	DSM-IV,HAMD-17	MDD	≥50% reduction in HAMD score after treatment	Atypical	Mirtazapine	15-60 mg/day	8 weeks	283	[>18 yr]	72/211	100	NA	NA	183	NA	NA	5HTT	STin2	12 repeat/10 repeat	10 repeat [10.10 +12.10 vs 12.12]	2.4375 [1.1595-5.1241]#	0.016#	Non-responder	PCR-RFLP	24911443
39	Fukui N et al 2014	Japanese	DSM-IV,HAMD-17	MDD	Remission:HAMD score ≤ 8 points after 12 weeks of treatment	SSRI	Fluvoxamine	25-200mg	12 weeks	123	38.87±12.6	65/58	24	NA	NA	35	NA	NA	COMT	rs2075507	C/T	C	7.5 [2.11-26.63]#	0.0006#	Non-remitters	TaqMan 5'-exonucleaseassay	24814141
																				rs1544325	A/G	A	7.5 [2.11-26.63]#	0.0006#
																				rs5993883	T/G	T	3.343 [1.55-7.21]	0.0017#
40	Li X et al 2014	Han Chinese	DSM-IV,HAMD	MDD	≥50% reduction in HAMD score after 6 week of treatment	SSRIs	Paroxetine, fluoxetine, and citalopram	20 to 60 mg/day	6 weeks	290	[18-55 yr]	141/149	218	107/113	35.51±13.62	62	34/36	37.74±12.19	SLC17A7	rs1578944	C/T	T	1.5042 [0.9998-2.263]#	0.049	Non-responders	MALDI-TOF	24743714
																				rs74174284	C/G	G	1.7446 [1.1537-2.6383]#	0.008
																			SLC17A7	rs74174284-rs1578944	C/G-C/T	C-C	0.531 [0.325-0.868]	0.0086
																						G-T	1.995 [1.215-3.275]	0.0034
41	Wang XC et al 2014	Chinese	DSM-IV, HAMD-17	MDD	≥50% reduction in HAMD score of treatment	SSRI	Paroxetine	20-40 mg/day	6 weeks	298	41.90 6 12.78 [18–65 yr]	189/109	219	76/143	41.48 ±12.51	79	33/46	43.52 ±13.73	BDNF	rs6265	G/A	G	2.076 [1.43-3.008]	<.0001#	Non-responder	Sequenom MassArray	24577123
																			GDNF	rs2973049	A/G	A	1.6275 [1.127-2.349]	0.009#
																				rs2216711	C/T	T carrier [TT+CT vs CC]	2.8488[1.2866-6.3079]	0.007
42	Geng LY et al 2014	Han Chinese	DSM-IV,HAMD-17	MDD	Remission:HAMD score ≤ 7 points after 8 weeks of treatment	SSRI,SNRI	NA	NA	8 weeks	273	[18-60 yr]	109/164	150	50/100	39.2±12.0	123	59/64	39.0±14.1	CRHR1	rs28364032	G/A	G	2.926 [1.589-5.386]	0.000354	Non-remitter	Multiplex SNaPshot System using an ABI fluorescence-based assay discrimination method	24422887
																			CRHR1	rs242948-rs28364032	C/A-G/A	C-G	7.424 [2.854–19.31]	0.000427	Non-responder
																				rs28364026-rs28364032	G/A-G/A	G-G	3.018 [1.486–6.128]	0.000353
																				rs242948-rs28364026- rs28364032	C/A-G/A-G/A	C-G-G	7.032 [2.484–19.91]	0.000428
43	Zhang C et al 2014	Han Chinese	DSM-IV, HRSD-17	MDD (TRD)	failed response to 2 or more adequate treatments from different classes ofantidepressants in the current depressive episode	SSRI, SNRIs, TCAs	NA	NA	12 weeks	790	[18-65 yr]	295/495	612	234/378	35.0 (5.5)	178	61/117	34.7 (5.9)	BCL2	rs2279115	C/A	C	1.304 [1.0178-1.6706]#	0.035	TRD	TaqMan SNP Genotyping Assay	24321200
44	Huang X et al 2013	Han Chinese	DSM-IV (SCID)	MDD	≥50% reduction in HAMD score of treatment	SSRI	paroxetine,fluoxetine,citalopram,sertraline	20–40 mg/day,10–40mg/day,20–40mg/day,50–150mg/day	6 weeks	290	36.0 ± 13.2	141/149	220	107/113	35.6 ± 13.7	70	34/36	37.3 ± 11.8	ABCB1	rs28401781	G/A	G	6.899 [0.919-51.766]	0.0297	Non-responders	MALDI-TOF	24192121
																				rs4148739	A/G	A	6.55 [0.871-49.281]	0.036
45	Esaki K et al 2013	Japanese	HAMD	MDD	≥50% reduction in HAMD score of treatment	SSRIs	fluvoxamine, sertraline and paroxetine		8 weeks	224	47.1±15.0 [18-75 yr]	103/121	129	NA	NA	95	NA	NA	BMP7	rs6127921	A/C	A	0.59 [0.39-0.88]	0.0098	responders	PCR–RFLP	23697978
46	Calati R et al 2013	Majority caucasians	DSM-IV,MINI, HDRS	MDD	Remission:HDRS score ≤ 7 points after 8 weeks of treatment	NA	NA	NA	NA	285	51.74 ± 14.70	74/211	33	NA	NA	252	NA	NA	CREB1	rs889895	A/G	A carrier [AA+AG vs GG]	4.571 [1.565-13.347]	0.009	Non-remitter	PCR-RFLP	23537502
																				rs2254237	C/A	C	2.357 [1.162-4.782]	0.02	Non-responders
47	Mitjans M et al 2013	Spanish	DSM-IV (SCID-I) ,HDRS	MD	Remission: HDRS score ≤ 7 points after 12 weeks of treatment	SSRI	Citalopram	20-40 mg/day	12 weeks	155	NA	35/120	96	NA	NA	51	NA	NA	CNR1	rs806368	T/C	T	2.0495 [1.1021-3.8113]	0.021	Non remitters	Sequenom MassArray technology (MALDI-MS)	23407780
																				rs806371	T/G	T	2.4211 [1.1554-5.0731]	0.016	Non remitters
																				rs806377	T/C	T	1.65 [1.0129 -2.6879]	0.043	Non remitters
																			CNR1	rs806368–rs1049353–rs806371	T/C-G/A-T/G	T-G-T	NA	0.091
																						C-G-G	NA	0.007
48	Pu M et al 2013	Han Chinese	DSM-IV, HDRS-17	MDD,HDRS-17	≥50% reduction in HDRS-17 score of treatment	SSRI,SNRI	paroxetine,fluoxetine,escitalopram,sertraline,venlafaxine	20–40 mg/day,10–40 mg/day,20–40 mg/day,50–150 mg/day,75–150 mg/day	6 weeks	281	[18-60 yr]	116/165	205	81/124	38.99 ± 12.93	76	35/41	36.18 ± 13.36	GRIK4	rs1954787	A/G	A	1.868 [1.173–2.975]	0.0078	Non- responder	Illumina GoldenGateassays	23394390
																			GABRP	rs10036156	A/G	A	2.817 [1.311–6.054]	0.01237
																			GABRA6	rs1992647	G/A	AA [AA vs GG]	2.5778 [1.1687-5.6857]#	0.016#
																			GRIK4	rs1954787- rs2230297- rs2298725	A/G-G/A-G/A	A–G–G	7.1036 [3.0759-16.4053]#	<.0001	Non-responder
																			GABRP	rs10036156-rs7725726	G/A-G/A	A-G	2.8947 [1.3461-6.2249]#	0.004#	Non-responder
						SNRI	venlafaxine	150 mg/day	6 weeks	117	NA	NA	90	NA	NA	26	NA	NA	GABRQ	rs3810651	A/T	T	5.062 [1.916–13.37]	0.0003968	Non- responder
49	Won ES et al 2012	Korean	DSM-IV, HAMD-21	MDD	≥50% reduction in HAMD score of treatment	SSRI	escitalopram	5-20 mg/day	8 weeks	115	[18-75 yr]	16/99	59	NA	NA	56	NA	NA	SLC6A4	5HTTLPR	L/S	LL [LLvs SS+SL]	6.24 [1.24–31.26]	0.026	Non- responder	PCR-RFLP	23095326
50	Myung W et al 2013	Korean	DSM-IV-TR,SPES, HAMD	MD	≥50% reduction in HAMD score after 6 weeks of treatment	SSRIs	fluoxetine,sertraline	20-50mg/day, 50-125mg/day	6 weeks	99	56.5 (35-66)	34/65	46	15/31	56.5 (39- 66)	42	19/23	56 (33-66)	SLC6A4	5-HTTLPR	L/S	L	3.9011 [2.039-7.4636]	5.15e-05	Non- responder	PCR-RFLP	22885912
51	Fabbri C et al 2013	WhiteandAfrican-American	DSM-IV,HDRS-17,QIDS-C	MDD	Early response: ≥50% reduction in QIDS-C score after 2 weeks of treatment	SSRI	Citalopram	20.49 (4.93)	2 weeks	785	NA	471/314	260	174/86	42.06±14.54	525	297/228	44.64±13.25	GRM7	rs1083801	G/A	A	1.4059 [1.1082-1.7834]#	0.005#	Non- responder	NA	22884879
																			GRIA4	rs11226856	G/A	A	1.5466 [1.2434-1.9236]#	8.536e-05	Non- responder
																			GRIA4	rs638099	G/A	A	1.5268 [1.2345-1.8883]#	9.128e-05	Non- responder
																			GRIA4	rs10791773	C/A	A	1.5159 [1.2177-1.8871]	0.0001896	Non- responder
																			GRIA4	rs495498	C/T	T	1.5047 [1.2052-1.8786]#	0.0002965	Non- responder
																			GRIA4	rs2155045	C/A	A	1.4894 [1.1921-1.8609]#	0.000439	Non- responder
																			GRIA4	rs1938961	G/A	A	1.4768 [1.1905-1.832]#	0.00038	Non- responder
																			GRIA4	rs10791767	C/T	T	1.4586 [1.1803-1.8025]#	0.000463	Non- responder
																			GRIA4	rs994575	G/C	C	1.4642 [1.1815-1.8145]#	0.00048	Non- responder
																			GRIA4	rs10750733	G/A	A	1.4637 [1.1811-1.8138]#	0.000486	Non- responder
																			GRIA4	rs11226828	T/C	C	1.4475[1.1713-1.7889]#	0.000602	Non- responder
																			GRIA4	rs632100	T/C	C	1.4473 [1.1712-1.7885]#	0.0006038	Non- responder
																			GRIN2B	rs10845852	T/G	G	1.4521 [1.1124-1.8957]#	0.005902#	Non- responder
																			PRKCE	rs505310	T/C	G	1.4377 [1.1568-1.7868]#	0.001037#	Non- responder
		White non-Hispanic								541	NA	307/234	189	119/70	41.64±14.79	352	188/164	44.55±13.26	GRM7	rs1083801	G/A	A	1.4534 [1.1085-1.9056]#	0.006706#	Non- responder
52	Yang Z et al 2012	Han Chinese	DSM-IV (SCID), HAMD-17	MDD	≥50% reduction in HAMD score after 6 weeks of treatment	SSRIs	Citalopram, paroxetine, fluoxetine and sertraline	NA	6 weeks	165	NA	84/81	130	64/66	37.8±14.6	35	20/15	38.7±13.5	SRP19	rs495794	A/G	A	2.403	0.0011	Non-responder	GoldenGate genotyping assay	22795047
																			REEP5	rs153549	A/G	G	2.349	0.0015
																			REEP5	rs153560	G/A	A	2.467	0.00086
																			REEP5	rs495794-rs818427-rs153549-rs6864403-rs149192-s153560	A/G-G/A-A/G-G/A-G/A-G/A	A-G-G-G-G-A	NA	0.002	Non-responder
																						G-G-A-G-G-G	NA	0.0047
53	Liou Y Z et al 2012	Han Chinese	DSM-IV, SCAN, HAMD	MDD	≥50% reduction in HAMD score after 8 weeks of treatment	SSRIs	Fluoxetine, Citalopram	20-40mg	8 weeks	262	[20-65 yr]	105/157	172	71/101	46.8±14.9	90	34/56	46.8±14.8	ZNF326	rs2816881	A/C	C	5.4665 [1.6417-18.2021]#	0.0017	Non-responder	MALDI-TOF	22666313
																				rs10922744	G/A	A	5.5732 [1.6767-18.5252]#	0.001
54	Shi Y et al 2012	Han Chinese	DSM-IV, HAMD-17	MDD	Remissiom: HDRS score ≤ 7 points after 8 weeks of treatment	SSRI and SNRI	NA	NA	8 weeks	281	NA	113/168	134	64/70	37.83±14.14	147	49/98	38.46±12.03	ITPR2	rs2230372	C/T	CC vs CT vs TT	NA	0.009	Non-responder	Illumina GoldenGate assays	22119081
																			PRKCZ	rs2280272	C/G	C	8.8762 [5.81-13.5606]#	<.0001#
																			PLCE1	rs17109671	A/G	G	1.6425 [1.1765-2.2931] #	0.0035#
																				rs17109674	G/A	A	1.6002 [1.1453-2.236]#	0.0058#
55	Xu Z et al 2012	Han Chinese	DSM-IV, HDRS-17	MDD	≥50% reduction in HDRS score after 6 weeks of treatment	Mixed	NA	NA	6 weeks	308	[18-60 yr]	121/187	224	83/141	39.31±13.1	84	38/46	36.45±13.3	HTR1A	rs6294	G/A	AG [AG vs GG]	2.2333 [1.0554-4.7258]#	0.03	Non-responder	Illumina GoldenGate assays	21937687
																			HTR1B	rs6298	G/A	AG [AG vs AA]	2.0066 [1.0573-3.8082]#	0.03
																			TPH2	rs7305115	A/G	A	1.4995 [1.0437-2.1543]#	0.027#
																			TPH2	rs7305115-rs4290270	A/G-A/T	A-A	3.03 [1.46–6.30]	0.004
						SSRIs													HTR1B	rs6298	G/A	AG [AG vs AA]	2.5689 [1.0934-6.0356] #	0.027#
						Non SSRIs													TPH2	rs7305115	A/G	A	1.8568 [1.0212-3.3763]#	0.04
56	Xu Z et al 2011	Han Chinese	DSM-IV, HDRS-17	MDD	≥50% reduction in HDRS score after 6 weeks of treatment	Mixed	NA	NA	6 weeks	308	[18-60 yr]	121/187	224	83/141	39.31±13.1	84	38/46	36.45±13.3	MAOA	rs1137070-rs6323	A/G-C/A	G-C	2.125 [1.1607-3.8905]#	0.01#	Non responder	Illumina GoldenGate assays	21680027
						Non SSRIs													MAOA	rs1137070-rs6323	A/G-C/A	G-C	4.3334 [1.7934-10.4709]#	0.0005#
																			COMT	rs4633-rs4818	G/A-C/G	A-G	2.59 [1.21–5.67]	0.005
																				rs4633-rs4818-rs769224	G/A-C/G-G/A	A–G–G	2.42 [1.12–5.23]	0.007
57	Kocabas NA et al 2011	European	DSM-IV, MINI	MDD	Response: HAMD-17 score < 17	Mixed	NA	NA	4 weeks	188	NA	NA	71	NA	NA	117	NA	NA	BDNF	rs10501087	T/C	T	2.058 [1.227–3.448]	0.005701	Non-responder	Sequenom iPLEX assay	21188787
																				rs6265	G/A	G	2.0704 [1.22–3.506]	0.006294
																				rs1491850	T/C	T	1.883 [1.229–2.882]	0.003473
					Resistant: Failed to reach an HAMD-17 score < 17,after at least two adequate antidepressant treatments within the current episode					133	NA	NA	58	NA	NA	75	NA	NA		rs1491850	T/C	T	1.6992 [1.0349-2.7901]#	0.03
58	Lin KM et al 2010	Han Chinese	DSM-IV-TR (SCID)	MDD	Remitter : HDRS score ≤7	SSRI	Paroxetine	10-40 mg/day	8 weeks	171	NA	NA	69	NA	NA	102	NA	NA	CYP1A2	rs4646425	C/T	T	2.1211 [0.9979-4.5087]#	0.046#	Non-remitter	12-plex PCR [GenomeLab™ SNPstream® genotyping platform]	21121774
																				rs2472304	G/A	G	2.7143 [1.343-5.4856]#	0.0041#
																				rs2470890	T/C	C	2.7623 [1.3662-5.585]#	0.0035#
59	Ji Y et al 2011	White non-Hispanic	HDRS-17	MDD	Response: QIDS-C score reduction of ≥50% after treatment of 8 weeks	SSRIs	citalopram and escitalopram	20-80mg/day and 10-20mg/day	8 weeks	39			26			13			SHMT2	rs11612037			0.46 (0.23–0.92)	0.029		Illumina Golden Gate platform (Mayo– PGRN SSRI) &Taqman genotyping assay (STAR*D)	21107318
																			SHMT3	rs7485577			1.4 (0.99–1.9)
																			GLDC	rs2988418			0.68 (0.46–0.99)	0.045
																			GLDC	rs1755615			0.71 (0.50–1.0)	0.039
																			GLDC	rs12004478			0.75 (0.55–1.0)	0.045
																			GLDC	rs10975641			0.73 (0.54–0.99)	0.043
					Remission: QIDS-C score ≤5 after treatment of 8 weeks					40			20			20			GLDC	rs1658957			1.3 (1.0–1.7)	0.026
																			GLDC	rs10975734			1.4 (1.1–1.9)	0.013
																			GLDC	rs11789777			0.76 (0.58–0.99)	0.043
																			GLDC	rs10975641			0.70 (0.53–0.91)	0.008
60	Wu GS et al 2011	Mexican Americans	DSM-IV, HAMD-21	Depression	Remission:HAM-D21 score of <8	TCA	desipramine	50–200 mg/day	8 weeks	84	[21-68 yr]	NA	34	NA	NA	50	NA	NA	MC1R	rs2228479	G/A	A	NA	0.04	Non-remitters	Sequencing	21052032
																				rs2228478	A/G	G	8.25 [1.0035-67.8242]#	0.02
61	Ji Y et al 2012	White non-Hispanic	HDRS-17	MDD	Remission: QIDS-C score ≤5 after treatment of 8 weeks	SSRIs	citalopram and escitalopram	20-80mg/day and 10-20mg/day	8 weeks	1232	NA	NA	691	NA	NA	541	NA	NA	COMT	rs13306278	C/T	T	1.2901 [1.0195-1.6325]#	0.038	Non-remitters	Illumina Veracode (BeadXpress) platform (STAR*D)	20877297
																				rs9332381	C/G	C	1.71 [1.16- 2.51]	0.006
62	Lin KM et al 2011	Han Chinese	DSM-IV-TR,HAMD-21,CGI	MDD	Remitters: HAM-D scores of <10	SSRI	escitalopram	10-30mg/day	8 weeks	100	42	19/81	48	NA	NA	26	NA	NA	ABCB1	rs1882478	C/T	T	2.8929 [1.417-5.9061]#	0.003#	Non-remitters	12-plex PCR (GenomeLab SNPstream genotyping platform)	20859246
													44			25				rs1045642	T/C	C	2.9785 [1.3962-6.354]#	0.004#
													48			26				rs10256836	C/G	C	3.8222 [1.5843-9.2215]#	0.002#
																			ABCB1	rs1882478-rs2235048-rs2235047-rs1045642-rs6949448		C-C-T-T-T		0.016
																						T-T-T-C-C		< 0.0001
																				rs1922242-rs2235046-rs1128503-rs2235018-rs10256836		A-A-T-A-G		0.014
																						T-G-C-A-C		0.002
63	Chi MH et al 2010	Han Chinese (Taiwanese)	DSM-IV,MINI, HAMD	MDD	≥50% reduction in HAMD score after 4 weeks of treatment	SNRI	venlafaxine	37.5- 225mg/day	4 weeks	117	36.2±12.6	25/92	23	NA	NA	39	NA	NA	BDNF	rs6265	G/A	AA	NA	0.006	Non- responders	TaqMan® SNP Genotyping Assays	20674983
64	Lee SH et al 2010	Korean	DSM-IV,HAMD, MADRS,BDI	MDD	≥50% reduction in HAMD score after 4 weeks of treatment	SNRI	venlafaxine XR	75-150 mg/day	4 weeks	101	44.6±17.0 [20-69 yr]	40/61	54	NA	NA	27	NA	NA	SLC6A4/5-HTT	5-HTTLPR	L/S	SS[SS vs LS+LL]	4.40[1.45–13.32]	0.006	Non- responders	PCR-RFLP	20664233
65	Illi A et al 2011	Finnish/Caucasian	DSM-IV	MDD	Remission:MADRS score ≤7 after treatment of 6 weeks	SSRIs	Citalopram, paroxetine, fluoxetine	23.5±7.8, 22.0±4.2, 21.1±4.8	6 weeks	85	[18-72 yr]	36/49	29	15/14	40.9±14.3	56	21/35	41.8±14.7	SLC6A4	5-HTTLPR	L/S	S carrier [LL vs LS + SS]	3.2143 [1.2471-8.2844]#	0.01375#	Non- remitters	PCR-RFLP	20640435
66	Kocabas NA et al 2010	Caucasian	DSM-IV,MINI,HAMD-17	MDD	Resistant: Failed to reach an HAMD-17 score < 17,after at least two adequate antidepressant treatments within the current episode	Mixed	NA	NA	4 weeks	166	NA	NA	61	NA	NA	105	NA	NA	COMT	rs2075507	G/A	GG vs GA vs AA	NA	0.005237	Resistant	SNaPshot	20531207
67	Lee SH et al 2010	Korean	DSM-IV,K-DIGS,HDRS	MD	Remission: HDRS score ≤8 after treatment	SSRI	Citalopram	10-60 mg/day	8 weeks	64	52.52±15.79, [22-76 yr]	17/47	35	8/27	51.60±16.26	29	9/20	53.62±15.40	MRP1	rs2239330	G/A	G	4.6731 [1.482-14.735]#	0.005	Non-remitter	ABI Prism 3730xl DNA analyzer	20520284
																				rs212090	T/A	T	2.7143 [1.0502-7.0152]#	0.035
																			MRP1	rs2239330-rs212087-rs4148379-rs212090	G/A-G/A-T/d-T/A	A-A-T-A	NA	0.014
68	Noro M et al 2010	European	DSM-IV, MINI,HAM-D-17	MDD	Resistant: Failed to reach an HAMD-17 score < 17,after at least two adequate antidepressant treatments within the current episode	Mixed	NA	NA	4 weeks	206	NA	NA	58	NA	NA	74	NA	NA	5HTR2A	rs7997012	A/G	A	1.7402 [1.0309-2.9373]#	0.037	Resistant	MALDI-TOF(Sequenom iPLEX assay)	20453658
													58			75			5HTR1A	rs6295	C/G	C	1.693[1.04–2.77]	0.035
69	Binder EB et al 2010	Mixed (European American;African American;Hispanic)	DSM-IV, QIDS-C	MDD (nonpsychotic)	Response:QIDS-C score reduction of ≥50% after treatment of 8 weeks	SSRI	citalopram hydrobromide	NA	12 weeks	1708	[18-75 yr]	NA	982	NA	NA	726	NA	NA	CRHBP	rs10473984	G/T	T	1.29 (1.05-1.59)	7e-05	Non-responder	TaqMan assays (ABI7900 HT Real Time PCR Instrument)	20368512
		African American								250			125			125			CRHBP	rs10473985	G/T	T	1.69 (1.14-2.49)	0.0074
		Hispanic								171			76			95			CRHBP	rs10473986	G/T	GG vs GTvs TT	NA	0.0097
		Mixed (European American;African American;Hispanic)			Remission:QIDS-C score ≤5 after treatment					1389			740			649			CRHBP	rs10473984	G/T	T	1.88 (1.43-2.46)	6e-06	Non- remitters
		African American								208			90			118			CRHBP	rs10473985	G/T	T	1.82 (1.17-2.84)	0.0065
		Hispanic								171			76			95			CRHBP	rs10473986	G/T	T	4.88 (1.40-16.98)	0.013
70	Kishi T et al 2010	Japanese	DSM-IV,SIGH-D	MDD	Response: SIGH-D score reduction of ≥50% after treatment of 8 weeks	SNRI and SSRIs	fluvoxamine,sertraline and paroxetine	150mg/day,100mg/day and 40mg/day	8 weeks	265	48.2 ± 16.3	121/144	150	75/75	48.6 ± 15.6	115	46/69	47.7 ± 17.2	HTR2A	rs 1928040	C/T	T	1.5574[1.0553-2.2984]#	0.0252	Non-responder	TaqMan assays	19937159
																			HTR2A	rs6311-rs6313-rs1928040	G/A-C/T-C/T	G-C-T	1.84[1.07–3.15]	0.00241	res
																						G-C-C	0.558 [0.337–0.924]	0.00288
					Remission:SIGH-D score <7 after 8 weeks of treatment								103	53/50	48.4 ± 15.9	162	68/94	48.1 ± 16.6	HTR2A	rs 1928040	C/T	T	1.4864 [1.0138-2.1793]#	0.0418	Non-remitter
																			HTR2A	rs6311-rs6313-rs1928040	G/A-C/T-C/T	G-C-T	1.76 [3.16–5.41]	0.02	res
71	Dong C et al 2009	Mexican-Americans	DSM-IV, HAMD-21	MDD	Remission:HAMD score <8 after 8 weeks of treatment	TCA and SSRI	Desipramine and fluoxetine	50–200 mg/day and 10–40 mg/day	8 weeks	142									ABCB1	rs3842	T/C	T	2.44 [1.14–5.24]	0.02	Non-remitter	Bidirectional sequencing	19844206
																				rs17064	T/A	T	3.81 [1.08–13.5]	0.03
																			NTRK2	rs45596934	G/A	G (GG vs GA vs AA)	1.47 [0.74–2.94]	0.002
																				NT_023935.17_16593339	T/C	C (TT vs CT vs CC)	1.53 [0.77–3.05]	0.002
																				NT_023935.17_16593340	G/A	A (GG vs GA vs AA)	1.58 [0.79–3.15]	0.001
																				rs1624327	A/G	G (AA vs AG vs GG)	1.64 [0.95–2.83]	0.021
																				NT_023935.17_16651920	G/C	C	3.35 [1.14–9.86]	0.02
																				rs2289658	T/C	C	2.19 [1.12–4.28]	0.03
						TCA	Desipramine	50–200 mg/day		68									ABCB1	rs17064	T/A	T	8.39 [1.03–68.4]	0.02
																			NTRK2	NT_023935.17_16593339	T/C	C (TT vs CT vs CC)	1.47 [0.53–4.05]	0.03
																				NT_023935.17_16593340	G/A	A (GG vs GA vs AA)	1.57 [0.57–4.35]	0.02
																				rs11140793	A/C	C	2.83 [1.12–7.14]	0.03
																				rs2289658	T/C	C	3.48 [1.26–9.59]	0.02
																				rs2289657	C/A	A	4.53 [1.20–17.1]	0.02
																				rs56142442	C/T	T (CC vs CT vs TT)	2.31 [0.55–9.65]	0.05
																			SLC6A2	rs5564	G/A	A	11.92 [1.81– ∞]	0.004
						SSRI	Fluoxetine	10–40 mg/day		74									ABCB1	rs1128503	A/G	A	2.49 [1.18–5.30]	0.02
																				rs10276036	C/T	C	2.59 [1.24–5.44]	0.01
																				rs2235020	T/A	A	2.50 [1.15–5.43]	0.02
																			NTRK2	rs1624327	A/G	G (AA vs AG vs GG)	1.99 [0.90–4.39]	0.04
																				NT_023935.17_16651920	G/C	C (GG vs GC vs CC)	5.52 [1.06–28.7]	0.04
																			SLC6A2	rs1362621	G/A	G	2.52 [1.06–5.96]	0.04
72	Umene-Nakano W et al 2010	Japanese	DSM-IV,HAMD-17	MDD	≥50% reduction in HAMD score after 8 weeks of treatment	SSRI	Sertraline	25-100mg/day	8 weeks	59	55±16 [19-82yr]	24/55	37	NA	NA	22	NA	NA	SLC6A4	5HTTLPR	L/S	L	2.6727 [1.085-6.5836]#	0.037	Non-responder	PCR based	19825907
73	Lucae S et al 2010	Caucasian/Northern Germany	SCID-I, HAMD-21	Major depressive episode	Remission: HAMD score ≤10 after treatment	Mixed	NA	NA	5 weeks	186	49.8±15.16	77/109	61	NA	NA	125	NA	NA	HTR2A	rs7997012	A/G	A	1.7953[1.1521-2.7975]#	0.009375	Non-remitters	iPlex technology (Sequenom; CA)	19758789
74	Liou YJ et al 2009	Han Chinese	DSM-IV,HAMD-21	MDD	Remission: HAMD score ≤8 after 8 weeks of treatment	SSRIs	fluoxetine or citalopram	20-40mg/day	8 weeks	159	NA	NA	42	18/24	42.2±15.3	117	51/66	44.1±14.9	KCNK2	rs6667764	C/G	CCvsCGvsGG	NA	0.046	Non remitters	MALDI-TOF and PCR-RFLP	19741570
																				rs6686529	G/C	G	3.113 [1.5689-6.1766]#	0.0008
75	Lin E et al 2009	han ChineseTaiwanese	DSM-IV,MINI, HAMD-17	MDD	Rapid responders:≥50% reduction in HAMD score after 2 weeks of treatment	SSRIs and SNRI	sertraline, paroxetine, fluoxetine and venlafaxine	NA	2 weeks	101	>18 yr	26/75	35	10/25	38.4±12.6	66	16/50	39.6±13.2	GNB3	rs5443	C/T	TT (CC+CT vs TT)	2.8889 [1.0954-7.619]#	0.029	Non-responders	PCR (7900HT Fast Real-Time PCR System)	19560507
76	Min W et al 2009	Han Chinese	DSM-IV,HAMD-17	MDD	≥50% reduction in HAMD score after treatment	SSRIs	fluoxetine, paroxetine, citalopram	20 to 60 mg/day (SSRIs)	6 weeks	362	35.78±13.198	180/182	243	NA	NA	119	NA	NA	SLC6A4	5HTTLPR	L/S	S carrier [LL vs LS + SS]	2.85[1.0687-7.6002]#	0.03	Non-responder	PCR, PCR-RFLP	19468717
													239			123				STin2	12/10	10	1.7314 [1.0525-2.8484]	0.029
					Remission:HAMD score ≤8 after treatment								156			206				5HTTLPR	L/S	LLvsLSvsSS	NA	0.007	Non-remitter
													151			211				STin2	12/10	10 carrier [12/12 vs 12/10+10/10]	1.7756 [1.000-3.1535]	0.048
77	Alexopoulos GS et al 2009	Caucasians	DSM-IV,HDRS-24	Major depression (geriatric depression)	Remission:HDRS score ≤7 for 2 consecutive weeks and absence of DSM-IV diagnosis of depression.	SSRI	escitalopram	10mg/day	12 weeks	27	>60 yrs	NA	16	NA	NA	11	NA	NA	SLC6A4	5HTTLPR	L/S	S carrier [LL vs LS + SS]	10 [1.0256-97.5046]#	0.04	Non remitter	PCR	19375170
78	Kishi T et al 2009	Japanese	DSM-IV,SIGH-D	MDD	≥50% reduction in SIGH-D score within 8 weeks of treatment	SSRI	Fluvoxamine	50–150 mg/day	8 weeks	121	44.5 ± 16.5	60/61	60	31/29	44.4 ± 16.3	61	29/32	44.3 ± 17.3	CLOCK	rs3736544	T/G	G	2.8052 [1.4095-5.5829]#	0.00261	Non-responder	TaqMan assays	19347611
																			CLOCK	rs3736544-rs1801260- rs3749474	T/G-T/C-C/T	T-T-C	NA	0.0137
										121	44.5 ± 16.5	60/61	45	22/23	43.7 ± 15.9	76	38/38	45.1 ± 17.1	CLOCK	rs3736544	T/G	G	2.6813 [1.3928-5.1615]#	0.00257	Non-remitter
																				rs3749474	C/T	T	1.8393 [1.0762-3.1433]#	0.0251
																			CLOCK	rs3736544-rs1801260- rs3749474	T/G-T/C-C/T	G-T-T	NA	0.0137
																						T-T-C		0.00417
79	Tsai SJ et al 2009	Han Chinese/Taiwanese	DSM-IV, HAMD-21	MDD	≥50% reduction in HAMD score within 8 weeks of treatment	SSRIs	fluoxetine or citalopram	20-40mg/day	8 weeks	187	NA	77/110	126	51/75	44.2±15.0	61	26/35	44.1±15.4	TPH2	rs2171363	T/C	CC vs CT vs TT	NA	0.009	Non-responders	MALDI-TOF	19272410
																				rs4290270	A/T	AA vs AT vs TT	NA	0.019
80	Arias B et al 2009	Spanish	DSM-IV (SCID-I), HAMD-21	MD	≥50% reduction in HAMD score within 4 weeks of treatment	SSRI	Citalopram	20-40mg/day	4 weeks	148	39.58± 12.3	33/114	96	NA	NA	52	NA	NA	DTNBP1	rs760761	C/T	C	2.6676 [1.2772-5.5716]#	0.007	Non responder	Taqman assay	19065121
																			DTNBP1	rs760761-rs2005976-rs3213207	C/T-G/A-T/C	C-G-C	NA	0.01
																						T-A-C	NA	0.01
81	Tsai SJ et al 2009	Han chinese	DSM-IV,HAMD-21	MDD	≥50% reduction in HAMD score within 8 weeks of treatment	SSRI	fluoxetine	20-40mg/day	8 weeks	153	NA	66/87	101	NA	NA	52	NA	NA	COMT	rs4680	G/A	G	2.4658 [1.2977-4.685]#	0.0049#	Non responder	Assay-on-demand TaqMan probe	18533273
82	Wong ML et al 2008	Mexican Americans	DSM-IV, HAMD-21	MDD	≥50% reduction in HAMD score after 8 weeks of treatment	SSRI & TCA	Fluoxetine or desipramine	10-40mg/day,50-200mg/day	8 weeks	147	NA	NA	NA	NA	NA	NA	NA	NA	UCN3	rs10904481	A/G	G	1.89#	0.04	Non-responders	MALDI-TOF	18504423
																			CD3E	rs2231449	C/A	A	5.88#	0.007
																			PSMD9	rs1043307	A/G	G	2.27#	0.004
																			STAT3	rs3809758	G/A	G	4.18	0.04
																			PRKCSH	rs34095	T/C	T	2.86#	0.0005
						TCA	Desipramine	50-200mg/day		68			NA			NA			CRHR2	rs917195	C/T	C	3.5	0.01
																			ABCB1	rs1202186	G/A	G	3.03#	0.03
																			PSMD9	rs1043307	A/G	G	2.56#	0.01
																			STAT3	rs3744483	T/C	T	9.15	0.009
																			STAT3	rs3809758	G/A	G	11.28	0.005
																			PRKCSH	rs34095	T/C	T	3.45#	0.002
						SSRI	Fluoxetine	10-40mg/day		79			NA			NA			CYP3A4	rs2242480	C/T	T	3.03#	0.02
																			PSMD13	rs3817629	T/C	C	6.17	0.04
																			CD3E	rs2231449	C/A	A	16.66#	0.002
																			PRKCSH	rs160841	A/G	G	3.23#	0.02
																			PSMA7	rs2057169	C/T	C	3.7#	0.004
																			PSMA7	rs2057168	C/T	C	3.85#	0.003
																			PSMA7	rs2281740	T/C	T	4#	0.002
																			PSMA7	rs3746651	C/T	C	2#	0.01
83	Tzvetkov MV et al 2008	Majority Germans/Caucasians	MINI,HAMD	Major depression	≥50% reduction in HAMD score within 8 weeks of treatment	Mixed	NA	NA	3 weeks	183	NA	NA	84	NA	NA	99	NA	NA	TPH2	rs10879346	C/T	T	1.5745[1.03-2.4068]#	0.03#	Non-responder	Multiplex single-base primer extension	18496129
																				rs1487278	T/C	T	1.7957 [1.0691-3.016]#	0.025#
84	Kato M et al 2008	Japanese	DSM-IV (SCID-I), HAMD	Major depression	≥50% reduction in HAMD score after 2 weeks of treatment	SSRI, SNRI	fluvoxamine, paroxetine, and milnacipran	150 mg/day, 40 mg/day, 100 mg/day	2 Weeks	137	45.8±14.4	75/62	22	NA	NA	115	NA	NA	5HTR1A	rs10042486	C/T	T carrier [TT+CT vs CC]	NA	0.0008#	Non-responders	PCR-RFLP	18484082
																				rs6295	C/G	C carrier (CC+CG vs GG	8.2963 [1.713-40.1795]#	0.0129#	Non-responders
					Remission:HAMD score ≤7 after 2 weeks of treatment				2 weeks				15			122				rs10042486	C/T	T carrier [TT+CT vs CC]	30.25 [2.9149-313.9261]#	0.004#	Non-remitters
																				rs6295	C/G	T carrier [TT+CT vs CC]	7.375 [1.474-36.913]#	0.028#
					Remission:HAMD score ≤7 after 4 weeks of treatment				4 weeks				54			83				rs10042486	C/T	T carrier [TT+CT vs CC]	NA	0.022#
																				rs1364043	T/G	G carrier (GG+GTvs TT)	3.95 [1.1507-13.559]#	0.034#
					Remission:HAMD score ≤7 after 6 weeks of treatment				6 weeks				78			59				rs1364043	T/G	G carrier (GG+GTvs TT)	4.6791 [0.995-21.991]#	0.041#
85	Wilkie MJ et al 2009	Caucasian	ICD-10	unipolar depression	≥50% reduction in HAMD score after 18 weeks of treatment	Mixed	Paroxetine, citalopram, imiparmine,lofepramine,phenelzine	50mg/day, 60mg/day,300mg/day,280mg/day, 90mg/day	18 weeks	128	[18-65 yr]	NA	98	NA	NA	30	NA	NA	SLC6A4	5HTTLPR	L/S	L carrier [LL+LS vs SS]	5.0556 [1.1246-22.7263]#	0.023#	TRD	PCR-RFLP	18253134
					≥50% reduction in HAMD score after 6 weeks of treatment	SSRI	Paroxetine	50mg/day	6 weeks	76			21			55			5HTR2A	rs6314	C/T	CC [CCvs TT+TC]	3.8333 [1.2491-11.764]#	0.02#	Non-remitter
										76			30			46			5HTR2A	rs6314	C/T	CC [CCvs TT+TC]	3.2256 [1.0792-9.6405]#	0.03#	Non-responder
86	Tsai SJ et al 2009	Han Chinese/Taiwanese	DSM-IV, HAMD-21	MDD	≥50% reduction in HAMD score after treatment	SSRIs	fluoxetine or citalopram	20-40 mg/day	4 weeks	168	75/92	NA	75	29/46	39.2±14.2	93	47/46	45.4±15.7	GSK3B	rs334558	T/C	T	1.6971 [1.0835-2.6583]#	0.02	Non responder	MALDI-TOF	18195729
																				rs13321783	A/G	A	2.102 [1.3158-3.358]#	0.002
																				rs2319398	G/T	G	1.7891 [1.1388-2.8106]#	0.011
																			GSK3B	rs334558-rs13321783-rs2319398-rs6808874	T/C-A/G-G/T-A/T	T-A-G-T	NA	<0.0001
																						C-G-G-A		0.001
87	Lekman M et al 2008	Mixed (White non-Hispanic, Black)	DSM-IV,QIDS-C	MDD	Response:QIDS-C score reduction of ≥50% at last treamnet visit	SSRI	citalopram	NA	14 weeks	1370	NA	NA	954	NA	NA	416	NA	NA	FKBP5	rs4713916	A/G	G	1.21 [1.01–1.45]	0.042	Non-responder	TaqMan-assay	18191112
		Mixed (White non-Hispanic, Black)			Remission:QIDS-C-16 score ≤5 at end point of the level-1 treatment					1190			723			467				rs4713916	A/G	G	1.37 [1.14–1.65]	0.00074	Non-remission
		White non-Hispanic								799			516			283				rs1360780	T/C	CC [CC vs TT+CT]	1.43 [1.0685-1.9138]#	0.015#
																				rs4713916	A/G	G	1.35 [1.09–1.69]	0.0064
88	Gau YT et al 2008	Chinese	DSM-IV,HAMD-21	MDD	≥50% reduction in HAMD score within 8 weeks of treatment	SSRIs	fluoxetine or citalopram	20-40 mg/day	8 weeks	117	NA	58/59	74	37/37	42.6±14.6	43	21/22	45.3±16.1	p75NTR	rs2072446	C/T	T	3.1585 [1.2511-7.9739]#	0.012	Non-responder	MALDI-TOF	18081157
																			p75NTR	rs2072446- rs11466155-rs734194	C/T-C/T-T/G	T-C-T	3.617 [1.305–10.026]	0.01	Non-responder
89	Paddock S et al 2007	Mixed (White, Black and other)	DSM-IV,QIDS-C	MDD	≥50% reduction in QIDS score after 6 weeks of treatment	SSRI	Citalopram	NA	6 weeks	935	NA	NA	675	NA	NA	260	NA	NA	GRIK4	rs1954787	T/C	T	NA	0.000232	Non-responder	Illumina BeadArray platform	17671280
																			HTR2A	rs7997012	A/G	G	NA	1.3e-05
					Remission:QIDS-C-16 score ≤5					NA			NA			NA			GRIK4	rs1954787	T/C	T	NA	0.00034	Non-remitter
																			HTR2A	rs7997012	A/G	G	NA	9.5e-05
90	Kang RH et al 2007	Korean	DSM-IV,HAMD-21,CGI-S	MDD	≥50% reduction in HAMD score within 2 weeks of treatment	Atypical	mirtazapine	15-60mg/day	2 weeks	101	>18yr	29/72	42	NA	NA	59	NA	NA	SLC6A4	5HTTLPR	L/S	L	2.9792 [1.1512-7.71]#	0.019#	Non-responder	PCR	17618721
					≥50% reduction in HAMD score within 4 weeks of treatment				4 weeks				62			39							2.8629 [1.2611-6.4993]#	0.009#
91	Gratacos M et al 2008	Caucasoid/Spanish	DSM-IV, HAMD-21	MDD	Remitters: HAMD21 scores ≤7 for atleast 2 months after major depressive episode treated with adequate trial of a single antidepressant at the first attempt	SSRIs and SNRI	fluoxetine, paroxetine,sertraline, citalopram and venlafaxine	20–40 mg/day,20–40 mg/day,100–200 mg/ day,20–40 mg/day and 150–300 mg/day	6 weeks	273	NA	NA	82	NA	NA	191	NA	NA	BDNF	rs908867	G/A	GG [GG vs AG+AA]	2.3815 [1.2331-4.5994]#	0.0082#	Non-remitters	High-throughput genotyping assays (SNPlex Genotyping System)	17505499
92	Papiol S et al 2007	Spanish	DSM-IV (SCID-I), HDRS-21	Major depression	≥50% reduction in HDRS score after 4 weeks of treatment	SSRI	citalopram	20–40 mg/day	4 weeks	148	NA	NA	97	NA	NA	51	NA	NA	CRHR2	rs2270007	G/C	C	2.782[1.4209-5.4469]#	0.002	Non-responder	SNaP-Shot	17467808
																			FKBP5	rs1360780	T/C	T carrier [TT+CT vs CC]	2.10 [0.98–4.52]	0.037
93	Wilkie MJ et al 2007	Caucasian	ICD-10, HAMD-17	Unipolar depression	≥50% reduction in HAMD score within 8 weeks of treatment	Mixed	Proxetine, citalopram, imipramine,lofepramine,phenelzine	50mg/day, 60mg/day,300mg/day,280mg/day, 90mg/day	6 weeks	163	[18-65 yr]		58	NA	NA	105	NA	NA	GNB3	rs5443	C/T	CC vs CT vs TT	NA	0.04	Non-responder	PCR-RFLP	17460549
					Remission:HAMD score ≤7 after treatment					110			70			40								0.02	Non-remitter
94	Kim H et al 2006	Koreans	DSM-IV,HAMD-17	MDD	≥50% reduction in HAMD score within 6 weeks of treatment	TCAa	Nortriptyline	35- 100 mg/day	6 weeks	89	55.80±12.40 [22-76 yr]	19/70	55	12/43	54.78±11.8 [26-76 yr]	34	7/27	57.44±13.25 [22-74 yr]	SLC6A2/NET	rs5569	G/A	A	2.6645 [1.3771-5.1557]#	0.003#	Non-responder	PCR-RFLP	17018806
																			SLC6A4	5HTTLPR	L/S	L	3.3462 [1.6911-6.6211]#	0.0004#
						SSRIs	Fluoxetine and sertaline	20- 50mg/day and 50- 100mg/day		119	59.91±12.61 [22-85 yr]	33/86	69	58.12±13.86 [22-81 yr]	17/52	50	62.38±10.28 [38-85 yr]	16/34	SLC6A4	5HTTLPR	L/S	L	3 [1.6135-5.5778]#	0.0004#
																			SLC6A4	STin2	S/L	S	18.0759 [4.1284-79.1441]#	<.0001#
95	Wong ML et al 2006	Mexican Americans	DSM-IV, HAMD-21	MDD	Remission:HAMD score ≤8 after 8 weeks of treatment	SSRI & TCA	Fluoxetine or desipramine	10-40mg/day,50-200mg/day	8 weeks	143	[21-68 yr]	44/97	82	NA	NA	61	NA	NA	PDE1A	rs1549870	G/A	A	4.4579 [1.5735-12.63]#	0.005	Non-remitter	Golden Gate assay	17008408
																			PDE11A	rs1880916	G/A	G	2.3655 [1.0653-5.2529]#	0.04
						SSRI	Fluoxetine	10-40mg/day		74		20/52	46			28			PDE1A	rs1549870	G/A	A	7.5 [1.5316-36.7274]#	0.007
																			PDE8B	rs884162	C/T	T	0	0.02
																			PDE6A	rs2544934	A/T	T	3.7193 [1.032-13.4045]#	0.03
																			PDE11A	rs1880916	G/A	G	5.2597 [1.1551-23.9502]#	0.03
																			PDE11A	rs3770018	A/C	C	0	0.04
						TCA	Desipramine	50-200mg/day		69		24/45	36			33			PDE1C	rs992185	C/A	C	2.7961[1.3492-5.7945]#	0.006
																			PDE1C	rs30585	G/T	G	2.5789 [1.2553-5.2985]#	0.02
96	Ham BJ et al 2007	Korean	DSM-IV, HAMD-21	MDD	Remission:HAMD score ≤7 after 8 weeks of treatment	SSRIs	citalopram	10-20mg/day	8 weeks	105	NA	29/76	61	NA	NA	44	NA	NA	TPH1	rs1800532	C/A	A	1.9671 [1.1233-3.4447]#	0.0173	Non-remission	PCR-RFLP	16979275
97	Choi MJ et al 2006	Korean	DSM-IV,K-DIGS HAMD-21	MDD	≥50% reduction in HAMD score from baseline after8 weeks of treatment	SSRIs	citalopram	10-60mg/day	8 weeks	83	53.89±15.51	24/59	57	NA	NA	26	NA	NA	BDNF	rs6265	G/A	G	2.5 [1.249–5.005]	0.009	Non-responder	PCR-RFLP	16979146
98	Kato M et al 2006	Japanese	DSM-IV,HAMD	MDD (recurrent)	≥50% reduction in HAMD score from baseline after 4/6 weeks of treatment	SSRIs	Paroxetine & Fluvoxamine	20-40mg/day & 50-150mg/day	4 weeks	80	NA	44/36	57	NA	NA	23	NA	NA	SLC6A4	5HTTLPR	L/S	SS[SS vs LS+LL]	4.275 [1.2914-14.1517]#	0.025	Non-reponder	PCR based	16874005
									6 weeks				68	NA	NA	12	NA	NA					8.6842 [1.0609-71.0854]#	0.043
							Fluvoxamine	50-150mg/day	4 weeks	41		22/19	24	NA	NA	17	NA	NA					7.5 [1.4-40.1791]#	0.01
99	Yu YW et al 2006	Han Chinese/ Taiwanese	DSM-IV,HAMD-21	MDD	≥50% reduction in HAMD score from baseline after 4 weeks of treatment	SSRI	Fluoxetine	20-40mg/day	4 weeks	222	44.0±16.3	94/128	83	31/52	41.2±14.5	139	63/76	45.7±17.1	5HTR1A	rs6295	C/G	G	2.0516 [1.2936-3.2536]#	0.002#	Non responder	PCR-RFLP	16458487
										118	NA	NA	52	all females	NA	76	all females	NA	5HTR1A	rs6295	C/G	G	3.1643 [1.7115-5.8503]#	0.0002#	Non responder
100	Hong CJ et al 2006	Han Chinese/ Taiwanese	DSM-IV,HAMD-21	MDD	≥50% reduction in HAMD score from baseline after 4 weeks of treatment	SSRI	Fluoxetine	20-40mg/day	4 weeks	224	44.0±16.7	93/131	81	30/51	41.1±14.8	143	63/80	45.7±17.5	5HTR1A	rs6295	C/G	G	2.0598 [1.2893-3.2908]#	0.002#	Non responder	PCR-RFLP	16302021
																			SLC6A4	5HTTLPR	L/S	S	2.0404 [1.3365-3.1151]#	0.0009#		PCR
101	Choi MJ et al 2005	Korean	DSM-IV, K-DIGS,HAMD-21, CGI-S	MDD	Remission:HAMD score ≤7 after 4 weeks of treatment	SSRI	citalopram	10-20mg/day	4 weeks	71	52.66±15.66	20/51	22	NA	NA	49	NA	NA	5HTR2A	rs6311	G/A	A	2.88 [1.3084-6.3394]#	0.007#	Non-remitter	PCR-RFLP	16127283
102	Kraft JB et al 2005	Majority 78%caucasians (others6% African American, 8% Hispanic, 5% Asian, and 3% other)	DSM-IV	MDD	Specific response:response at week 12 with response beginning after the second week and sustained until week 12;	SSRIs	fluoxetine	40mg/day	12 weeks	96	37.1±11.6	47/49	77	NA	NA	19	NA	NA	SLC6A4	rs25531	A/G	G	3.4182 [1.2672-9.2207]#	0.02#	Non-responder	Denaturing High-Performance Liquid Chromatography and Direct Sequencing	15993855
103	Binder EB et al 2004	German/Caucasian	DSM-IV, HAMD-21	Depressive disorder	Early response:≥25% reduction in HAMD score from baseline after 2 weeks of treatment	Mixed	NA	NA	2 weeks	233	NA	NA	147	NA	NA	86	NA	NA	FKBP5	rs1360780	T/C	C	1.6574 [ 1.072-2.5624]#	0.02#	Non-responder	MALDI-TOF	15565110
			DSM-IV, HAMD,CGI							85	50.5±12.48	29/56	43			42			FKBP5	rs1360780	T/C	C	2.3974 [1.2181-4.7186]#	0.01#
104	Yoshida K et al 2004	Japanese	DSM-IV, MADRS	MDD	≥50% reduction in MADRS score from baseline after 6 weeks of treatment	SNRI	Milnacipran	50–100 mg/ day	6 weeks	80	51.4±12.2 [25-69 yr]	28/52	50	19/31	51.1±12.2	30	9/21	51.8±12.2	SLC6A2	rs2242446	C/T	C	2.1039 [1.0763-4.1126]#	0.03	Non-reponders	PCR-RFLP	15337646
105	Suzuki Y et al 2004	Japanese	DSM-IV,HAMD-17	MDD	≥50% reduction in HAMD-17 score from baseline after 12 weeks of treatment	SSRI	fluvoxamine	25-200 mg/day	12 weeks	52	NA	29/23	35	NA	NA	17	NA	NA	5HTR1A	rs1800042	G/A	GG [GG vs GA+AA]	0	0.042	Non-responder	PCR-based	15148501
106	Peters EJ et al 2004	Mixed (78% Caucasian, 6% African-American, 7% Hispanic, 5% Asian, and 3% other.)	DSM-IV (SCID-I/P)	Major depression	Specific response:response at week 12 with response beginning after the second week and sustained until week 12	SSRI	fluoxetine	10-60 mg/day	12 weeks	96	37.1±11.6 [18-65 yr]	47/49	57	NA	NA	39	NA	NA	HTR2A	rs1923882	C/T	T	2.2324 [1.1888-4.1921]#	0.012#	Non-responders	Fluorescence polarization detection of template-directed dye-terminator incorporation (FP-TDI)	15052272
																			TPH2	rs1843809	G/T	T	2.5398 [1.1624-5.5492]#	0.017#
																				rs1386492	G/A	A	2.2152 [1.0823-4.5339]#	0.027#
																				rs1487276	T/C	C	2.2749 [1.0645-4.8618]#	0.031#
107	Lee HJ et al 2004	Korean	DSM-IV,HAMD-21,CGI-S	MDD	≥50% reduction in HAMD score from baseline after 8 weeks of treatment	Mixed	NA	NA	8 weeks	106	47.1±13.3	28/78	67	NA	NA	39	NA	NA	GNB3	rs5443	C/T	CC [CC vs TT+TC]	2.8973 [1.0492-8.0008]#	0.035	Non-responder	PCR-based	14647404
108	Arias B et al 2003	Spanish	DSM-IV (SCID),HDRS	MDD	Remission:HDRS score ≤7 after 12 weeks of treatment	SSRI	Citalopram	20-40mg/day	12 weeks	131	39.96±12.27	31/100	91	NA	NA	40	NA	NA	SLC6A4	5HTTLPR	L/S	SS[SS vs LS+LL]	3.23 [1.24–8.5]	0.006	Non-remission	PCR-based	14624186
109	Yu YW et al 2003	Han Chinese	DSM-IV, HAMD-21	MDD	Remission:HAMD score ≤7 after 4 weeks of treatment	SSRI	fluoxetine	20-60mg/day	4 weeks	119	44.6±16.4 [18-79 yr]	70/49	4	NA	NA	115	NA	NA	IL1β	rs16944	T/C	C [CC vs CT vs TT]	NA	0.028	Non-remission	PCR-RFLP	12700687
110	Yu YW et al 2002	Chinese	DSM-IV, HAMD-21	MDD	≥50% reduction in HAMD score from baseline after 4 weeks of treatment	SSRI	fluoxetine	20-60mg/day	4 weeks	121	44.7±16.7	51/70	40	NA	NA	81	NA	NA	SLC6A4	5HTTLPR	L/S	S	2.0271 [1.1181-3.6754]#	0.019	Non-responder	PCR-based	12476327
111	Yoshida K et al 2002	Japanese	DSM-IV,MADRS	MDD	≥50% reduction in MADRS score from baseline after 6 weeks of treatment	SSRI	fluvoxamine	50-200 mg/day	6 weeks	54	51.2 ± 13.2 [24-69 yr]	22/32	35	NA	NA	19	NA	NA	SLC6A4	5HTTLPR	L/S	L	4.342 [1.7524-10.7582]#	0.001	Non-responder	PCR-based	11817517
112	Serretti A et al 2001	Italian	DSM-IV, HAMD-21	Major depressive episode	HAMD score <8 along with delusion factor=8 after 4 weeks of treatment	SSRI	Paroxetine	20-40 mg/day	4 weeks	77	NA	NA	35	NA	NA	42	NA	NA	TPH1	rs1800532	C/A	A	2.9091 [1.497-5.6532]#	0.001#	Non-responder	PCR-based	11597824
113	Kim DK et al 2000	Korean	DSM-III-R, SPES	MDD	≥50% reduction in HAMD score from baseline after 6 weeks of treatment	SSRI	Fuoxetine & paroxetine	20±50 mg/day & 20±60 mg/day	6 weeks	120	54.2±15.9 [25-65 yr]	42/78	87	30/57	53.0±16.1	33	12/21	56.5±15.3	SLC6A4	STin2	S/L	S	21.25 [6.9629-64.8527]#	<.0001#	Non-responder	PCR-RFLP	10683861
																			SLC6A4	5HTTLPR	L/S	L	2.2025 [1.1731-4.135]#	0.012#		PCR- based
114	Han et al 2013	Korean	DSM-IV (SCID-I),DIGS,HAMD-21	MDD	≥50% reduction in HAMD score from baseline after 8 weeks of treatment	SSRI	escitalopram	5-40mg/day	8 weeks	62	NA	NA	36	NA	NA	26	NA	NA	CYP2D6	rs1065852	C/T	T	2.58 [1.24-5.37]	0.011	Non-responders	PCR-RFLP	24302953
					≥50% reduction in HAMD score from baseline after 12 weeks of treatment				12 weeks	56			37			19			CYP2D6	rs1065852	C/T	T	5.61 [2.32-13.59]	<0.001	Non-responders
					Remission:HAMD score ≤7 after 4 weeks of treatment				4 weeks	75			21			54			CYP2D6	rs1065852	C/T	T	2.25 [1.08-4.70]	0.029	Non-remission
					Remission:HAMD score ≤7 after 8 weeks of treatment				8 weeks	42			14			28			CYP2D6	rs1065852	C/T	T	2.60 [1.07-6.33]	0.032	Non-remission
					Remission:HAMD score ≤7 after 12 weeks of treatment				12 weeks	56			22			34			CYP2D6	rs1065852	C/T	T	2.94 [1.33-6.47]	0.007	Non-remission
115	Sahraian S et al 2013	Iranian	DSM-IV-TR, BDI	MDD	≥50% reduction in Beck score at the last treatment visit	SSRI	Citalopram	20-60 mg/day	8 weeks	104	[18-65 yr]	26/78	65	NA	NA	39	NA	NA	SLC6A4	5HTTLPR	L/S	SS [SS vs LS+LL]	2.625 [1.127-6.1139]#	0.023#	Non-responders	PCR-based	24130607
116	liu Z et al 2013	Han Chinese	DSM-IV (SCID-I), HAMD-21	MDD	≥50% reduction in HAMD score after 6 weeks of treatment	SSRI	fluoxetine	20-40 mg/day	6 weeks	185	NA	72/113	98	40/58	28.68 ± 0.9064	87	32/55	30.15 ± 1.067	PDLIM5	rs2433320	G/A	A	2.0665 [1.2518-3.4115]#	0.004#	Non-responders	Taqman assay	24040476
117	Bozina N et al 2008	Croatian (Caucasian)	DSM-IV	MDD	≥50% reduction in HAMD score after 6 weeks of treatment	SSRI	paroxetine	20mg/day	6Weeks	130	45±11.6	69/61	65	38/27	51±11.12	65	31/34	53±12.06	SERT	5HTTLPR	L/S	S	2.55 [1.53-4.25]#	0.0004	Non -responder	PCR-based	17853254

## Sheet: S4_Drug_Response_GWAS Studies
Supplementary Table S4: 11 positively associated candidate studies in Antidepressant response
S. No	Study Name	Population/ ethinicity	Diagnostic criteria	Phenotype	Response Criteria	Drug Class	Drug	Drug Dose	Sample characteristics									Gene	SNP	VEP Gene Annotation	Polymorphism (Reference/alternate)	Reported Risk allele/genotype	OR [95% CI]	p-value	Associated phenotype	Method	PMID	Followup (WEEKS)
									Total (n)			Responders			Nonresponders
										M/F	Age in years [mean±SD/mean(range)]	n	M/F	Age in years [mean±SD/mean(range)]	n	M/F	Age in years [mean±SD/mean(range)]
1	Kang HJ et al 2020	South Korea	MINI; DSM IV	Depressive disorders	Early response: reduction in HAM-D score > 20% after 2 weeks Remission: HAMD score>7 after 12 weeks	Mixed	NA	NA	155	155/0		119	119/0	56.4 ± 14.6	36	36/0	52.4 ± 58.8	PRNP	rs1800014	PRNP	G > A	A	3.78 (1.45 - 9.84)	0.00982	ER(-)/REM(-) Vs ER(+)/REM(+)	Whole exome sequencing	32664413	12
																		COMT	rs6267	COMT	G > T	T	2.83 (1.27 - 6.29)	0.01492
																		BRPF3	rs200565609	BRPF3	G > A	A	NA	0.01173
																		SLC25A40	rs3213633	SLC25A40	T > G	G	3.27 (1.23 - 8.69)	0.02157
2	Li QS et al 2016	European	Self-reported	Depression	‘Antidepressant Efficacy and Side Effects’ questionnaire was designed by 23andMe	NDRI	Bupropion	NA	4536			2675	799/1876	All ages	1861	656/1205	All ages	GPRIN3---[]---SNCA	rs1908557	-	C/T		1.348 (1.213,-1.497)	2.6×10−8	Responders/ Non-responders	Illumina HumanHap550+ BeadChip	27622933	6 weeks to 5 years
																		[BAZ1A]	rs77945277	BAZ1A	A/G		0.09 (0.031,-0.261)	2.3×10−7
																		PROK1--[]--KCNA10	rs4839421	CYMP	A/C		1.249 (1.146,-1.362)	4.5×10−7
																		[]---API5	rs75995702	-	C/G		12.857 (3.496,-47.288)	7.3×10−7
																		CSMD1---[]	rs34102224	-	C/G		1.354 (1.197,-1.531)	1.3×10−6
						SSRI	Citalopram, escitalopram, fluoxetine, paroxetine and sertraline	NA	9688			6348	1770/4578	All ages	3340	1229/2111	All ages	[EGFLAM]	rs80164876	EGFLAM	A/G		2.09 (1.551,-2.815)	4.1×10−7
																		TOP3B--[]---VPREB1	rs114465512	PRAMENP	C/T		0.077 (0.023,-0.251)	5.2×10−7
																		[SMEK1]	rs35863382	PPP4R3A	C/T		0.649 (0.547,-0.768)	6.9×10−7
																		LIPG---[]--ACAA2	rs117198528	-	G/T		1.823 (1.437,-2.313)	9.4×10−7
																		[GLTSCR1]	rs138472420	BICRA	A/G		5.628 (2.692,-11.767)	1.3×10−6
						Citalopram	Citalopram	NA	4968			2963	811/2152	All ages	2005	690/1315	All ages	LPPR4---[]---PALMD	rs111365677	-	C/T		0.057 (0.014,-0.231)	1.4×10−7
																		[SPSB4]	rs142484554	SPSB4	D/I		0.685 (0.592,-0.794)	3.3×10−7
																		[USMG5]	rs188843168	ATP5MK	C/T		449.83 (5.402,-Inf)	4×10−7
																		FAM136A---[]--TGFA	rs6546604	-	A/G		0.782 (0.709,-0.861)	5.3×10−7
																		[APBB2]	rs34177316	APBB2	D/I		1.355 (1.203,-1.528)	6.4×10−7
																		SCN3B--[]--ZNF202	rs201921722	-	D/I		0.791 (0.721,-0.868)	6.6×10−7
																		[TFAP2D]	rs80278479	TFAP2D	C/G		0.069 (0.018,-0.258)	7.6×10−7
						Mixed	NA	NA	9106			7795	2204/5591	All ages	1311	517/794	All ages	FAM98A-[]---MYADML	rs1375194	FAM98A	C/T		0.795 (0.729,-0.867)	2.4×10−7
																		[DPP10]	rs190662943	DPP10	A/G		14.419 (5.177,-40.161)	7.1×10−7
																		RHOU---[]--RAB4A	rs75507262	-	A/G		0.43 (0.312,-0.592)	1.1×10−6
																		[]	rs10847303	-	A/G		0.805 (0.736,-0.881)	1.8×10−6
																		[RNF24]	rs73086581	RNF24	C/T		1.299 (1.169,-1.444)	1.8×10−6
3	Sasayama D et al 2013	Japanese	DSM-IV	MDD	Response: ≥50% reduction in HAMD score after 8 weeks	Mixed	Paroxetine, fluvoxamine, nortriptyline or milnacipran	NA	92			61	29/32	44.2 ± 12.6	31	15/16	40.9 ± 12.6		rs11165207	SLC44A3-AS1			4.208 (2.108-8.403)	2.54e-05	Responders/ Non-responders	Illumina Human 370-quad bead chip	22584459	8
																			rs3753513	UTP25			12.66 (3.503-45.75)	2.72e-06
																		DIEXF	rs10489344	UTP25			12.66 (3.503-45.75)	2.72e-06
																			rs724286	-			7.468 (2.569-21.71)	3.48e-05
																			rs2347611	-			4.514 (2.195-9.281)	2.05e-05
																			rs10514737	LINC02008			NA (NA-NA)	4.98e-05
																			rs10514738	LINC02008			NA (NA-NA)	4.98e-05
																			rs2053627	-			0.2623 (0.135-0.5099)	5.04e-05
																		PDLIM5	rs1509620	PDLIM5			3.734 (1.962-7.106)	4e-05
																			rs1485458	-			5.714 (2.206-14.8)	0.0001
																			rs2035550	LINC01340			5.714 (2.206-14.8)	0.0001
																			rs1021224	LINC01340			5.714 (2.206-14.8)	0.0001
																			rs1038491	LINC01340			5.714 (2.206-14.8)	0.0001
																		SLIT3	rs11746295	SLIT3			5.381 (2.243-12.91)	5.43e-05
																		SLIT3	rs10516049	SLIT3			10.34 (3.635-29.41)	4.33e-07
																			rs13202332	-			4.182 (2.074-8.431)	3.44e-05
																			rs1837345	ZNF727			3.734 (1.962-7.106)	4e-05
																			rs978661	TRIM60P17			3.776 (1.97-7.235)	4.11e-05
																		CUX1	rs201522	CUX1			5.136 (2.146-12.29)	8.71e-05
																		CUX1	rs365836	CUX1			6.725 (2.478-18.25)	3.66e-05
																			rs9690295	HIPK2			5.83 (2.364-14.38)	3.52e-05
																		GGH	rs3780126	GGH			4.549 (2.131-9.714)	4.16e-05
																			rs2353903	-			4.549 (2.131-9.714)	4.16e-05
																		PREX2	rs4471020	PREX2			0.09685 (0.02863-0.3276)	1.02e-05
																			rs9408013	-			7.468 (2.569-21.71)	3.48e-05
																			rs998494	-			3.743 (1.895-7.393)	9.23e-05
																			rs7030006	-			0.1042 (0.03077-0.3531)	2.29e-05
																		CNTN5	rs11222749	CNTN5			12.94 (2.769-60.48)	5.6e-05
																		CUX2	rs7300860	CUX2			5.136 (2.146-12.29)	8.71e-05
																		FGF14	rs9518586	FGF14			4.155 (2.171-7.952)	9.94e-06
																			rs992734	LINC01568			4.184 (2.01-8.71)	6.93e-05
																			rs1055164	LINC01568			4.505 (2.141-9.478)	3.41e-05
																			rs1110338	C16orf95			3.587 (1.884-6.829)	7.03e-05
																			rs9896237	-			NA (NA-NA)	4.98e-05
																			rs7223150	-			4.949 (2.131-11.49)	7.81e-05
																			rs1471408	-			4.184 (2.01-8.71)	6.93e-05
																			rs554440	-			6.825 (2.329-20)	9.85e-05
						SSRI	Paroxetine, Sertraline	NA	136			82	44/38	51.5 ± 14.6	54	24/30	51.1 ± 16.8	CUX1	rs201522	CUX1			3.41 (1.41-8.22)	0.0042	Responders/ Non-responders	TaqMan assay		8
																		CUX1	rs365836	CUX1			3.77 (1,40-10.16)	0.0054
4	Wong ML et al 2014	Mexican-Americans	DSM-IV SCID	MDD	Remission: HAM-D score <8 after 8 weeks of treatment	SSRI TCA	Desipramine Fluoxetine	50-200mg/day 10-40mg/day	65		[18-70 years]	36		[18-70 years]	29		[18-70 years]		exm-rs1321744		T/C			1.98e-06	Remitteres/Non-responder	Illumina HumanExome BeadChip-12v1_A	25220861	8
																			exm-rs16867321		C/T			5.37e-05
																		ANXA10	exm433050		A/C			4.41e-05
																			exm-rs6583826		G/A			0.000885
																			exm2259477		C/T			0.000988
																			exm2265531		A/G			0.00113
																		ATP6V0A4	exm660951		A/G			0.00113
																		HEG1	exm345346		T/A			0.000676
																		HOXA11	exm2270591		G/T			0.00143
																		RAF1	exm-rs3729931		G/A			0.000504
5	Marshe VS et al 2021	Caucasian	DSM-IV	MDD	Remission: MADRS score ≤10 after 12 weeks of treatment	SNRI	Venlafaxine	37.5 - 300 mg/day	307	NA	≥60 years	161	NA	≥60 years	146	NA	≥60 years	RP11-510H23.1	rs6916777	RNF217-AS1	A/C		2.58 [1.73, 3.85]	3.53 × 10-6	Remission status	Illumina PsychArray BeadChip	33589590	12
																		RP11-50O21.1 (34kb)	rs2962466	-	G/C		0.37 [0.24, 0.56]	2.29 × 10-6
																		PIEZO1	rs12597726	PIEZO1	A/G		0.33 [0.21, 0.51]	1.42 × 10-6
6	Li QS et al 2020	European	DSM-V	MDD	≥50% reduction in MADRS score after 4 weeks	Dissociative anesthetics	S-ketamine	NA	527	199/328	NA	255	102/153	50.6 ± 13.8	272	97/175	53.4 ± 13.5		rs10957273	-	T/C			8.067e-07	Response status	Infinium PsychArray BeadChip	32724131	4
																			rs6004421	KIAA1671	T/C			2.101e-06
																			rs57202603	-	G/A			2.687e-06
																			rs4621851	-	C/G			3.466e-06
																			rs7191671	-	C/G			4.313e-06
																			rs9607045	LARGE1	A/C			4.992e-06
																			rs113784139	RPS21P2	C/A			5.114e-06
																			rs76151810	OR5H14	C/A			5.528e-06
																			exm2273047		C/T			8.169e-06
																			rs12778632	TNKS2	A/G			8.2e-06
																			rs2133627	FOXP1	T/G			9.93e-06
																			rs76240906	ANXA13	A/T			1.141e-05
																			rs73180711	ARHGEF10	A/G			1.16e-05
																			rs143371974	ADCY10	A/G			1.161e-05
																			rs17144397	CALN1	T/C			1.188e-05
																			rs113226180	STAT4	A/G			1.597e-05
																			rs150619958	-	G/A			1.769e-05
																			rs190685660	SLC7A5	C/T			1.911e-05
																			rs116298904	Y_RNA	C/T			1.95e-05
																			rs1467525	FRMD6	A/G			1.983e-05
																			rs1467525	FRMD6	A/G			1.983e-05
																			rs8070752	LINC00469	G/A			2.067e-05
																			6_166673935		TGC/T			2.153e-05
																			rs138801512	-	CTCCG/C			2.246e-05
																			rs79055704	-	T/A			2.246e-05
																			rs10851761	LINC01169	A/T			2.37e-05
																			rs117324589	-	C/T			2.413e-05
																			rs80226971	-	C/G			2.533e-05
																			rs151272503	ABCD1P3	G/A			2.72e-05
																			rs200041463	PTPRD	GGC/G			2.811e-05
																			rs17716289	-	A/G			2.816e-05
																			rs75024493	-	T/A			2.831e-05
																			rs59402503	-	A/G			2.872e-05
																			rs145611865	EXTL3	C/T			2.932e-05
																			rs2941015	-	G/A			3.027e-05
																			rs12674399	-	G/A			3.132e-05
																			rs28402968	EPB41L3	G/T			3.18e-05
																			rs34482810	-	T/C			3.201e-05
																			rs190865297	RN7SL353P	G/A			3.571e-05
																			rs10125964	TRPM3	C/A			3.617e-05
																			rs117175859	-	G/A			3.679e-05
																			rs148333567	TENM2	C/A			3.683e-05
																			rs141019611	-	C/T			3.778e-05
																			rs114617180	GK5	G/A			3.896e-05
																			rs7072122	-	C/T			3.971e-05
																			rs79953278	-	C/T			4.023e-05
																			rs36101650	POU5F1P7	A/AT			4.069e-05
																			rs77020101	ELMO1	T/C			4.168e-05
																			rs12155747	CCN4	T/C			4.274e-05
																			rs11052682	SYT10	T/C			4.313e-05
																			rs58547847	-	T/G			4.384e-05
																			rs17806543	MYH9	C/A			4.401e-05
																			rs72812446	ARMC3	A/G			4.444e-05
																			rs4705170	DPYSL3	G/A			4.624e-05
																			rs72799418	ZFHX3	G/A			4.66e-05
																			rs77411943	PTPRD	A/G			4.685e-05
																			rs111770783	PEG3	A/G			4.732e-05
																			rs6496125	-	T/C			4.892e-05
																			rs3857748	SUGCT	A/G			4.904e-05
																			rs17064302	ARHGEF10	C/T			4.935e-05
																			rs144705665	-	A/G			5.05e-05
																			rs7080430	-	C/T			5.231e-05
																			psy_rs117376252		A/G			5.314e-05
																			rs114277914	-	C/T			5.333e-05
																			rs17041448	-	A/G			5.389e-05
																			rs185222935	-	A/T			5.397e-05
																			rs148617434	SUGCT	G/GC			5.448e-05
																			rs34535565	CPEB3	A/AT			5.505e-05
																			rs113000094	RPSAP52	CA/C			5.735e-05
																			rs62098867	MYO5B	G/A			5.764e-05
																			rs138258102	-	A/G			5.839e-05
																			rs4859200	KLHL6	T/C			6.079e-05
																			rs76381578	MMP16	A/T			6.228e-05
																			rs199852875	ZNF101P1	A/AAT			6.236e-05
																			rs1823042	DNAH5	C/T			6.237e-05
																			rs199699215	-	TGC/T			6.274e-05
																			rs117946075	TG	T/C			6.287e-05
																			rs116325030	-	G/A			6.31e-05
																			rs12347310	NFIB	T/C			6.34e-05
																			rs148287774	-	G/A			6.412e-05
																			rs113768895	APMAP	T/C			6.467e-05
																			rs187360789	JAKMIP2	A/G			6.474e-05
																			rs9398711	-	C/T			6.496e-05
																			rs146517093	RN7SKP174	A/G			6.512e-05
																			rs4984576	LINC00924	G/A			6.595e-05
																			rs1713918	CARD11	A/C			6.657e-05
																			rs389891	-	A/C			6.737e-05
																			rs117242322	CSMD1	T/G			6.878e-05
																			rs79054949	-	A/G			6.91e-05
																			rs113040544	SERPINA2	G/A			6.992e-05
																			rs113351821	-	G/A			7.06e-05
																			rs202117051	-	A/AT			7.069e-05
																			rs28600956	KALRN	A/G			7.103e-05
																			rs4715955	-	T/C			7.199e-05
																			rs3026825	ECE1	C/T			7.351e-05
																			rs116470386	UBQLN1P1	C/T			7.379e-05
																			rs74527782	ARNT2	G/A			7.566e-05
																			rs114917141	MCF2L2	G/T			7.592e-05
																			psy_rs75147538		G/A			7.722e-05
																			rs9944407	-	C/T			7.755e-05
																			rs2530322	VWA2	G/A			7.782e-05
																			rs11710044	-	G/A			7.869e-05
																			rs73079145	DOCK3	C/T			7.904e-05
																			rs10914738	CSMD2	C/T			7.945e-05
																			rs139307252	TTC29	A/T			7.976e-05
																			rs13385817	-	G/T			7.992e-05
																			rs551966	-	C/T			8.131e-05
																			rs550781	-	G/T			8.473e-05
																			exm297422		G/A			8.485e-05
																			rs4895947	LINC00326	G/A			8.498e-05
																			rs6078050	-	C/T			8.507e-05
																			rs73823556	-	T/C			8.562e-05
																			rs1092013	SLC35F4	A/T			8.584e-05
																			rs6870714	-	C/T			8.604e-05
																			rs1875536	-	A/G			8.705e-05
																			rs753750	RHBDL3	A/T			8.728e-05
																			rs142545321	-	CTG/C			8.754e-05
																			rs11626685	-	C/G			8.833e-05
																			rs116869330	ADARB1	G/A			8.845e-05
																			rs11082583	MIR4527HG	A/G			9.057e-05
																			rs191485647	SUGCT	G/A			9.154e-05
																			rs147856962	-	A/C			9.165e-05
																			rs145577344	KCNK5	T/A			9.234e-05
																			rs1887938	STXBP6	G/C			9.245e-05
																			rs79212719	-	T/C			9.316e-05
																			rs71843056		A/AT			9.527e-05
																			rs2528633	PKP4-AS1	T/G			9.588e-05
																			rs4703905	-	G/T			9.649e-05
																			rs73413797	FREM1	A/C			9.682e-05
																			rs112803755	-	A/G			9.72e-05
					MADRS score ≤ 12 points after 4 weeks				527	199/328	NA	255	102/153	50.6 ± 13.8	272	97/175	53.4 ± 13.5		rs7105146	PPFIBP2	G/A			1.919e-06	Remission status
																			rs114035480	METTL8	T/G			3.254e-06
																			rs146423616	-	C/T			3.676e-06
																			rs57279992	LINC02436	C/T			5.897e-06
																			rs62218079	-	G/A			9.828e-06
																			rs11208643	DNAJC6	A/G			1.132e-05
																			rs76973475	-	A/G			1.217e-05
																			rs148512536	FCHSD2	TTTTTG/T			1.582e-05
																			14_88411475		T/TA			1.775e-05
																			rs7704373	-	A/C			1.797e-05
																			rs768377	LAPTM4A	T/C			1.857e-05
																			rs117995561	-	T/C			2.074e-05
																			rs3087023	ARHGAP8	G/GCCT			2.095e-05
																			rs601746	PAWRP1	T/C			2.171e-05
																			rs10851931	-	G/T			2.418e-05
																			rs201507982	-	T/TAAAA			2.781e-05
																			rs62583578	USP20	G/A			3.002e-05
																			rs71404106	CDH13	G/A			3.097e-05
																			rs9528562	-	T/C			3.396e-05
																			rs1392067	LDLRAD3	G/T			3.446e-05
																			rs2199766	SLCO1B1	G/A			3.986e-05
																			rs117693829	C1QTNF9	G/A			4.27e-05
																			rs149434057	LINC01524	C/T			4.652e-05
																			rs62485111	LHFPL3	T/G			4.966e-05
																			rs7769202	F13A1	T/C			5.001e-05
																			rs35665717	-	C/T			5.042e-05
																			rs4754668	CNTN5	G/T			5.165e-05
																			rs58919306	-	C/T			5.211e-05
																			rs112364877	-	C/A			5.336e-05
																			rs56386303	ZNF295-AS1	C/T			6.241e-05
																			rs8101201	PGLYRP2	A/G			6.304e-05
																			rs7515934	PLCH2	C/T			6.364e-05
																			rs77168925	-	T/A			6.499e-05
																			rs140903609	RPS11	C/T			6.5e-05
																			rs200140388	AXDND1	A/AG			6.522e-05
																			rs421057	PHACTR1	G/A			6.733e-05
																			rs1648957	-	C/T			6.817e-05
																			rs59884246	BCAS2	A/T			6.842e-05
																			rs59884246	BCAS2	A/T			6.842e-05
																			rs6909442	-	C/G			7.089e-05
																			rs66481055	-	C/G			7.645e-05
																			rs2171491	Y_RNA	G/A			7.687e-05
																			rs146148875	-	TTAA/T			7.731e-05
																			rs71362309	SGSM2	G/A			7.879e-05
																			rs16978088	AGBL1	A/G			8.201e-05
																			rs10809800	-	T/C			8.368e-05
																			rs12460269	-	G/A			9.342e-05
																			rs10778809	PPFIA2	T/C			9.671e-05
																			rs1544860	-	A/G			9.883e-05
																			rs1611062	PIK3R1	TC/T			9.948e-05
																			rs690217	-	C/T			9.948e-05
7	Cocchi E et al 2016	Korean	DSM-IV (SCID-I)	MDD	Response: ≥50% reduction in HDRS-17 score from baseline to discharge	SSRI SNRI	Paroxetine or Venlafaxine	Paroxetine (mg): 20.69±10.18 Venlafaxine (mg): 152.88±23.53	109	39/70	43.99 ± 15.03	52		18-80 years	57		18-80 years	NUP35	rs12474003	-			0.2	1.79e-05	Response status	Illumina Human Omni2.5-8 platform	27091189	4 to 6
																		CADM1	rs1236910	LINC02698			5	4.5e-05
																		DCUN1D4	rs6820424	DCUN1D4			3.76	5.11e-05
																		EFL1	rs1827489	LINC01583			0.26	5.71e-05
																		OLFM1	rs11103693	OLFM1			0.27	7.86e-05
																		GFPT2	rs4700947	-			3.99	8.74e-05
																		NUP35	rs12623821	-			0.23	9.24e-05
		Korean	DSM-IV (SCID-I)	MDD	Remission: HRSD-17 score ≤7 at discharge	SSRI SNRI	Paroxetine or Venlafaxine	Paroxetine (mg): 20.69±10.18 Venlafaxine (mg): 152.88±23.53	109	39/70	43.99 ± 15.03	42		18-80 years	67		18-80 years	FAM71A	rs17019491	FAM71A			0.11	5.47e-06	Remission status
																		WIPI1 & PRKAR1A	rs3744306	WIPI1			0.09	4.18e-05
																		PRR5-ARHGAP8	rs739172	ARHGAP8			14.35	5.32e-05
																		DCUN1D4	rs6820424	DCUN1D4			5.24	5.43e-05
																		WIPI1 & PRKAR1A	rs76185620	WIPI1			0.14	6.67e-05
																		BATF3	rs2501846	LINC02773			0.21	6.93e-05
																		SEL1L3	kgp4264378				0.08	7.34e-05
																		CRADD	rs7969076	CRADD			8.77	7.91e-05
																		ANKRD10	rs9555742	ANKRD10			0.2	7.95e-05
																		RPL38	rs4789626	-			7.08	9.28e-05
																		WNT10A	rs2385199	WNT10A			0.13	9.75e-05
																		HDAC11	rs2630441	-			7.55	9.91e-05
		Mixed (White non hispanic, White hispanic , African-American , Asian)	DSM-IV (SCID-1)	MDD	Remission: QIDS-SR score ≤5 at week 12	SSRI	Citalopram	20.37±4.70 (mg)	1677	631/1046	42.67 ± 13.11	575		18-75 years	1102		18-75 years		rs10885239	NRG3			0.8252	0.02221	Remission status
																			rs10899345	B3GNT6			1.168	0.03202
																			rs10969027	-			0.858	0.04245
																			rs11159695	-			0.8453	0.04008
																			rs11203189	PRDM15			0.8179	0.02489
																			rs1125640	AGPAT4			0.6953	0.01772
																			rs11589992	-			0.8595	0.03347
																			rs11618012	-			1.279	0.009312
																			rs1209063	-			1.175	0.02442
																			rs12102156	MYO5C			1.224	0.03125
																			rs13096649	-			0.8392	0.01431
																			rs1460930	RGS22			0.8295	0.01079
																			rs1482900	-			0.8074	0.03902
																			rs150353	MIR9-3HG			0.8645	0.04424
																			rs1582404	-			1.239	0.02433
																			rs1662805	-			0.8	0.02271
																			rs168549	-			1.175	0.04614
																			rs16929898	-			1.586	0.0154
																			rs17059088	FBXO16			0.8007	0.01142
																			rs17078394	SGCG			1.355	0.002681
																			rs17080320	PLEKHG1			1.629	0.0427
																			rs17096688	-			1.47	0.04678
																			rs17493545	NWD2			0.735	0.001666
																			rs1776447	MDGA1			1.225	0.03903
																			rs1994816	-			1.223	0.01789
																			rs204541	-			1.205	0.008951
																			rs2070664	ACTC1			1.186	0.02164
																			rs2112460	CACNA1A			1.172	0.02762
																			rs2237077	HBEGF			1.254	0.004786
																			rs236919	PCSK7			1.202	0.00888
																			rs2532560	-			1.202	0.04527
																			rs271421	-			1.299	0.008432
																			rs2831440	LINC01697			0.7883	0.001774
																			rs2881640	AGBL1			0.8372	0.04133
																			rs4129100	-			1.16	0.03114
																			rs4147839	ABCA4			0.8453	0.02676
																			rs4239844	CECR2			1.164	0.03976
																			rs4278360	-			0.819	0.03381
																			rs4533716	MTHFD2P4			0.8413	0.01639
																			rs4665665	-			1.272	0.02585
																			rs4737771	-			1.255	0.04492
																			rs4816665	-			1.311	0.003817
																			rs4876266	KBTBD11-AS1			1.22	0.03049
																			rs489257	TENM4			0.8153	0.006523
																			rs4932829	-			0.845	0.04114
																			rs4952404	SLC8A1			0.8245	0.02635
																			rs604356	KSR2			1.22	0.03783
																			rs6046805	CFAP61			0.8387	0.01744
																			rs605265	KSR2			1.25	0.00238
																			rs672170	RGS17			1.175	0.03114
																			rs6746088	-			1.175	0.02179
																			rs6757604	SCTR			1.154	0.04714
																			rs6782465	SLC9A9			0.7657	0.01835
																			rs6856464	-			1.406	0.02276
																			rs6902696	-			1.296	0.003574
																			rs6966038	-			0.7083	3.38e-05
																			rs6966038	-			0.7083	3.38e-05
																			rs7003979	-			1.209	0.00791
																			rs706349	MGST2			1.166	0.03983
																			rs7090118	CACNB2			1.174	0.04009
																			rs7237857	LINC01924			1.165	0.04089
																			rs7255838	ZNF536			0.8041	0.02393
																			rs759656	KCNK9			1.244	0.0052
																			rs766127	MTRF1L			1.208	0.01758
																			rs7670660	-			1.248	0.01261
																			rs7737692	LPCAT1			1.324	0.0002276
																			rs7793728	-			0.8269	0.02505
																			rs7860361	FANCC			0.7971	0.007157
																			rs8176984	MAP3K8			1.254	0.02602
																			rs847440	-			0.8576	0.03875
																			rs854684	CCL16			0.7484	0.005895
																			rs9315310	-			1.21	0.0347
																			rs9444725	BACH2			0.8182	0.01488
																			rs9594724	AKAP11			0.8365	0.03717
																			rs9806128	-			1.228	0.01683
																			rs994827	-			1.274	0.02851
		Mixed (White non hispanic, White hispanic , African-American , Asian)	DSM-IV (SCID-1)	MDD	Response: as a ≥50 % reduction in QIDS-SR score from baseline to week 12	SSRI	Citalopram	20.37±4.70 (mg)	1677	631/1046	42.67 ± 13.11	840		18-75 years	837		18-75 years	-	rs10100760				0.8542	0.02669	Response status
																		SLC4A5|MTHFD2	rs10199560	SLC4A5			1.34	0.04041
																		-	rs10483263				1.325	0.008112
																		-	rs10491846				1.164	0.02742
																		-	rs10498479				0.7046	0.01406
																		-	rs10768703	LINC 2741			1.245	0.04641
																		CDH23	rs10823772	CDH23			0.8348	0.02762
																		TIMM23B|NCOA4|MSMB	rs10994675	NCOA4			1.155	0.03856
																		CTNNA3	rs10997242	CTNNA3			1.301	0.005303
																		-	rs11081650				0.8316	0.01621
																		TMBIM4|IRAK3	rs11176078				0.7681	0.0009895
																		FRS2	rs11177718	FRS2			0.714	0.0498
																		HPSE2	rs11189937	HPSE2			1.441	0.003841
																		-	rs1151899				0.8577	0.03228
																		-	rs11618012				1.378	0.0004188
																		SEPT9	rs11654929	SEPTIN9			1.234	0.01191
																		LDLRAD4	rs11665065	LDLRAD4			0.8147	0.008449
																		PRR27|CSN1S2BP	rs11735430	PRR27			1.16	0.03085
																		NR3C2	rs11737660	NR3C2			0.842	0.04653
																		-	rs12498882				1.218	0.004476
																		-	rs12990473	ELOAP1			1.205	0.04817
																		-	rs1331697	HMGB1			1.246	0.002239
																		RGS22	rs1460930	RGS22			0.8663	0.04518
																		LRRK1	rs1598492	LRRK1			0.8326	0.01847
																		RAPGEF5	rs16873129				1.323	0.03547
																		-	rs17076923				1.341	0.02283
																		-	rs17759236	ANKFN1			0.8539	0.02779
																		AK8	rs1999121	AK8			1.175	0.04893
																		SLC25A4|KIAA1430	rs2046535	SLC25A4			0.8612	0.02997
																		CACNA1A	rs2112460	CACNA1A			1.191	0.01253
																		-	rs2149642				1.229	0.009121
																		-	rs219456				1.156	0.04103
																		RAB3C	rs2279980	RAB3C			1.228	0.009071
																		PON2	rs2299267	PON2			1.262	0.01293
																		EYS	rs2350516	EYS			1.252	0.04737
																		-	rs2392147	DPY19L1P2			1.156	0.03074
																		-	rs2532560				1.237	0.01537
																		ZNF774|GABARAPL3	rs2589967	ZNF774			1.184	0.03866
																		-	rs26217	TRIO			0.7365	0.006159
																		-	rs2776632				1.171	0.02412
																		PTN	rs322295	PTN			1.157	0.03622
																		COL5A1	rs3922982	COL5A1			0.7969	0.01993
																		TENM4	rs489257	TENM4			0.8516	0.028
																		OPCML	rs4937775	OPCML			1.15	0.03854
																		FHIT	rs49411	FHIT			0.8522	0.02276
																		-	rs512774				1.277	0.0325
																		-	rs521093	LINC 1768			1.209	0.03604
																		HTR2A-AS1|HTR2A	rs582854	HTR2A			0.8641	0.04123
																		KSR2	rs605265	KSR2			1.22	0.004786
																		NINJ1	rs6479457				1.187	0.01809
																		-	rs6586734				1.287	0.001476
																		CCDC3	rs663177	CCDC3			0.8514	0.02932
																		-	rs6746088				1.201	0.007489
																		SCTR	rs6757604	SCTR			1.149	0.0463
																		-	rs6769829				1.521	0.02529
																		-	rs6966038				0.7525	0.0005578
																		LINC00602	rs697482				1.219	0.02189
																		FAIM2|BCDIN3D-AS1|BCDIN3D	rs7138803				1.159	0.04869
																		-	rs7194966				0.8432	0.01782
																		-	rs725761				1.179	0.03093
																		AUTS2	rs7459368	AUTS2			0.7904	0.000733
																		ARHGAP15	rs7561228	ARHGAP15			1.194	0.02821
																		LINC01122	rs7573672	LINC 1122			1.188	0.01901
																		RARB	rs7616467	RARB			1.175	0.02508
																		SLC6A3|LPCAT1	rs7737692	LPCAT1			1.29	0.0004887
																		MAGI2	rs7782195	MAGI2			0.8218	0.006462
																		LINGO2	rs7871600				1.218	0.02534
																		FGFR2	rs7911727				1.156	0.03877
																		-	rs8031166				1.228	0.004678
																		LOC100287225	rs8089159	LINC 163			0.738	0.008812
																		-	rs847440				0.8029	0.002382
																		HS6ST3	rs9300342	HS6ST3			1.18	0.01835
																		-	rs9301862				1.224	0.003783
																		-	rs9315310				1.229	0.01807
																		-	rs9813383	CFAP2 DC			1.282	0.01825
																		COL6A4P2	rs9855392	COL6A4P2			0.8147	0.01933
																		-	rs9881693				1.217	0.02697
8	Myung W et al 2015	Korean	DSM-IV-TR	MDD	Response: ≥50% reduction in HAMD score after 6 week of treatment	SSRI	Escitalopram, Sertraline, Fluoxetine, Paroxetine	NA	481	127/354		263	64/199	64 (54, 70)	218	63/155	63 (54, 71)		rs12698828	AUTS2	C/G			3.28e-06	Response status	Affymetrix Genome-wide Human single-nucleotide polymorphism (SNP) array chip 6.0	26348319	6
																			rs7785360	AUTS2	T/C			3.28e-06
																			rs10924309	KIF26B	A/G			3.51e-06
																			rs8017553	HOMEZ	C/T			9.45e-06
																			rs3811180	RNF212B	T/C			1.13e-05
																			rs9635953	MYO5B	G/A			1.61e-05
																			rs16912747	TIMM17BP1	G/A			1.63e-05
																			rs10515209	-	G/C			1.71e-05
																			rs948667	MYO5B	A/G			1.85e-05
																			rs11752615	SNAP91	T/C			1.9e-05
																			rs1334328	RNU4-70P	C/T			1.98e-05
																			rs2091104	-	C/T			2.27e-05
																			rs7244563	-	T/C			2.5e-05
																			rs4332094	PVT1	C/T			2.79e-05
																			rs10985450	TTLL11	G/C			3.14e-05
																			rs877836	-	T/C			3.29e-05
																			rs2276170	MYO5B	A/G			3.81e-05
																			rs10924305	KIF26B	A/G			4.09e-05
																			rs12353109	-	C/T			4.21e-05
																			rs1520313	-	G/A			4.64e-05
																			rs2165872	CHRM3	T/C			4.98e-05
																			rs11754643	SNAP91	A/G			5.14e-05
																			rs10772898	-	T/C			5.17e-05
																			rs1867264	CHRM3	T/A			5.38e-05
																			rs1867265	CHRM3	T/C			5.38e-05
																			rs11669149	-	G/A			5.46e-05
																			rs17366799	-	A/G			5.83e-05
																			rs12669573	-	C/T			5.83e-05
																			rs3826263	NDUFAB1	G/C			5.86e-05
																			rs6700721	KIF26B	T/C			5.91e-05
																			rs1104703	-	T/A			6.11e-05
																			rs6453086	FAM169A	A/G			6.77e-05
																			rs984230	-	A/G			6.81e-05
																			rs12698891	AUTS2	C/T			7.19e-05
																			rs2297988	RRP12	G/A			7.28e-05
																			rs2044410	FAM169A	C/T			7.37e-05
																			rs2114213	NEGR1	G/T			7.43e-05
																			rs12698811	AUTS2	G/A			7.61e-05
																			rs1402038	-	A/G			7.62e-05
																			rs3741255	MYRF-AS1	A/G			7.87e-05
																			rs750123	-	G/A			7.98e-05
																			rs6701023	KIF26B	C/G			8.34e-05
																			rs4785465	LINC02128	T/G			9.34e-05
																			rs2263942	-	G/T			9.37e-05
																			rs7244073	MYO5B	A/G			9.37e-05
																			rs7244102	MYO5B	A/G			0.000103
																			rs6610384	BCOR	C/T			0.000105
																			rs11252385	-	C/T			0.000107
																			rs10123547	-	T/G			0.000107
																			rs1867263	CHRM3	T/C			0.000109
																			rs1993370	FAM169A	T/C			0.00011
																			rs6136530	SCP2D1-AS1	C/T			0.000122
																			rs6136525	SCP2D1-AS1	G/A			0.000129
																			rs10882907	RRP12	C/G			0.000129
																			rs13212099	SNAP91	A/G			0.000141
																			rs1030100	-	G/A			0.000142
																			rs10970922	SLC25A5P8	A/G			0.000142
																			rs676592	RASGEF1B	C/T			0.000142
																			rs10062244	-	T/C			0.000142
																			rs10491377	-	C/T			0.000147
																			rs12046366	-	C/A			0.000148
																			rs7555408	-	C/T			0.000148
																			rs2328452	RIN2	T/C			0.000152
																			rs6747145	ALMS1	T/C			0.000154
																			rs7576824	ALMS1	C/T			0.000154
																			rs1024881	-	C/G			0.000154
																			rs11663529	MTCL1	A/G			0.000155
																			rs3800544	WDR27	T/C			0.000156
																			rs17738645	FAM169A	G/C			0.000163
																			rs9564791	-	T/C			0.000165
																			rs6495009	-	A/C			0.000168
																			rs7173234	-	C/T			0.000168
																			rs11756746	SNAP91	A/G			0.000174
																			rs6818398	-	C/T			0.000179
																			rs12519432	TAS2R1	G/A			0.00018
																			rs1912911	-	C/A			0.000185
																			rs4388707	-	T/C			0.000191
																			rs4700160	MAST4	C/T			0.000191
																			rs4635018	RRP12	C/G			0.000192
																			rs1003404	CT66	T/C			0.000193
																			rs2861430	-	C/A			0.000193
																			rs6428096	LINC01035	A/G			0.000193
																			rs7947523	-	C/G			0.000198
																			rs17205838	ABCC1	G/C			0.000209
																			rs17738111	HEXB	C/T			0.000209
																			rs17556534	SGCD	G/C			0.000218
																			rs258952	-	G/A			0.00022
																			rs1004667	NRXN3	A/G			0.00022
																			rs6939896	LINC00574	T/C			0.00022
																			rs4464906	-	G/A			0.000222
																			rs7109421	-	A/G			0.000222
																			rs7092350	RRP12	T/A			0.000223
																			rs7092499	RRP12	G/A			0.000223
																			rs9888026	RRP12	G/T			0.000223
																			rs9888117	RRP12	G/C			0.000223
																			rs12565150	SLC44A3	A/T			0.000224
																			rs1425725	-	A/G			0.000224
																			rs10775205	-	T/C			0.000225
																			rs1990444	AUTS2	T/C			0.000231
																			rs1373469	-	A/G			0.000235
					Remission: HAM-D score of less than 8 at 6 weeks														rs4632976	-	A/C			2.18e-06	Remission status
																			rs2372053	-	A/C			2.98e-06
																			rs7457799	-	C/T			3.58e-06
																			rs12510934	PPP2R2C	C/T			7.6e-06
																			rs6464681	-	T/C			8.13e-06
																			rs7172133	-	C/A			1.82e-05
																			rs7545677	-	C/T			1.9e-05
																			rs1229569	-	T/C			1.99e-05
																			rs2385675	-	C/T			2.51e-05
																			rs2061714	-	T/C			2.81e-05
																			rs667374	POLR1D	T/C			3.02e-05
																			rs704205	ABCC9	G/T			3.15e-05
																			rs12068202	-	A/G			3.2e-05
																			rs5951582	PHEX	T/C			3.52e-05
																			rs7826788	-	A/G			3.85e-05
																			rs12731740	MIR29B2CHG	T/C			4.5e-05
																			rs12353109	-	C/T			4.7e-05
																			rs6864917	-	C/T			4.8e-05
																			rs4845200	-	G/A			4.89e-05
																			rs11745874	-	T/C			4.93e-05
																			rs1574317	-	A/G			5.24e-05
																			rs1376013	-	T/C			5.34e-05
																			rs10116558	-	T/C			5.58e-05
																			rs2944677	-	T/A			5.96e-05
																			rs850499	-	T/C			5.96e-05
																			rs11121090	-	A/G			5.96e-05
																			rs6992419	-	T/G			6e-05
																			rs1574318	-	A/G			6.21e-05
																			rs5917358	-	C/G			6.25e-05
																			rs10422843	-	A/C			6.33e-05
																			rs11208013	-	G/T			6.42e-05
																			rs6703955	-	G/C			6.42e-05
																			rs4908727	-	C/T			6.47e-05
																			rs4689007	PPP2R2C	A/G			6.48e-05
																			rs9367529	RN7SKP256	G/T			6.48e-05
																			rs7463321	-	T/C			6.91e-05
																			rs7538847	LINC02803	T/C			7.27e-05
																			rs1104704	-	C/T			7.27e-05
																			rs9367389	-	G/A			7.49e-05
																			rs6952652	-	T/C			7.54e-05
																			rs12062955	-	T/G			7.67e-05
																			rs1568132	-	A/G			7.67e-05
																			rs1581231	-	C/G			7.67e-05
																			rs2138673	-	C/T			7.67e-05
																			rs3005684	-	C/T			7.67e-05
																			rs3005705	-	T/C			7.67e-05
																			rs16906934	-	C/T			7.69e-05
																			rs10869034	TMEM252-DT	G/T			7.75e-05
																			rs1883269	PTPRT	C/T			7.83e-05
																			rs6532120	-	A/G			8.03e-05
																			rs10123547	-	T/G			8.04e-05
																			rs2944678	-	G/C			8.13e-05
																			rs850502	-	G/A			8.45e-05
																			rs11987235	-	G/A			9.11e-05
																			rs16906925	-	T/G			9.16e-05
																			rs7054029	Y_RNA	A/G			9.43e-05
																			rs12207943	-	G/A			9.67e-05
																			rs12528705	-	G/A			9.67e-05
																			rs1340856	-	C/A			9.67e-05
																			rs1417503	-	A/G			9.67e-05
																			rs1417506	-	C/T			9.67e-05
																			rs6906643	-	G/T			9.67e-05
																			rs7769175	-	T/A			9.67e-05
																			rs9369942	-	C/T			9.67e-05
																			rs9395562	-	A/G			9.67e-05
																			rs1976135	-	C/G			0.0001
																			rs470094	-	A/G			0.000103
																			rs12374872	-	G/A			0.000104
																			rs9650068	-	G/A			0.000104
																			rs1976132	-	C/G			0.000106
																			rs634035	POLR1D	C/T			0.000108
																			rs10495081	SPATA17	A/G			0.000111
																			rs16882782	-	C/T			0.000114
																			rs10970922	SLC25A5P8	A/G			0.000114
																			rs11755082	TRAF3IP2-AS1	A/C			0.000115
																			rs12030969	LINC02607	T/C			0.000115
																			rs16873051	-	C/G			0.000117
																			rs12364612	DEUP1	C/T			0.000119
																			rs12419719	DEUP1	C/T			0.000119
																			rs17147943	-	A/T			0.00012
																			rs1417507	-	A/G			0.000122
																			rs6910805	-	T/C			0.000122
																			rs4715179	-	A/G			0.000122
																			rs17588480	-	T/C			0.000124
																			rs3920702	TMEM252-DT	C/T			0.000124
																			rs11073911	SEMA4B	C/T			0.000124
																			rs1517105	-	C/T			0.000125
																			rs10253538	-	G/A			0.000125
																			rs6676845	LINC02803	T/C			0.000127
																			rs41535046	-	A/G			0.000129
																			rs8072687	KRTAP1-3	A/G			0.000132
																			rs9916638	KRTAP1-5	C/T			0.000132
																			rs6921517	-	A/G			0.000132
																			rs1603931	-	G/A			0.000132
																			rs1411992	TMEM252-DT	G/C			0.000134
																			rs8017553	HOMEZ	C/T			0.00014
																			rs9378305	GMDS	A/G			0.00014
																			rs17154033	-	C/G			0.000141
																			rs987475	-	C/A			0.000144
																			rs6560203	TMEM252	G/A			0.000147
					Response: ≥50% reduction in HAMD score after 6 week of treatment	SSRI	Escitalopram, Sertraline, Fluoxetine, Paroxetine	NA	230			118	15/103	59.5 (44, 68)	112	30/82	60 (47, 68)		rs7785360	AUTS2	T/C			0.00148	Response status
																			rs12698828	AUTS2	C/G			0.00148
					Response: ≥50% reduction in HAMD score after 6 week of treatment	TCA	Mirtazapine	NA	159			116	34/82	67 (60, 74.5)	43	10/33	68 (62, 71)		rs7785360	AUTS2	T/C			0.02
																			rs12698828	AUTS2	C/G			0.02
9	Biernacka JM et al 2015	Mixed	DSM_IV	MDD	Response: : ≥50% reduction in HRSD-17 score after 4 week of treatment	SSRI	NA	NA	865	304/561	43.7±14.7	416	NA	NA	449	NA	NA	MCPH1/ANGPT2	rs11989215	ANGPT2	A/G		0.62	6.7e-06	Response status	Illumina Human - OmniExpressExome BeadChips	25897834	4 weeks
																		PPIAP14	rs1466882	-	A/C		1.55	1.23e-05
																		SCN7A	rs13015447	SCN7A	C/A		1.57	1.34e-05
																		SOGA2	rs2377898	MTCL1	G/A		0.65	1.34e-05
																		BRD2	rs17220479	BRD2	G/A		0.34	1.42e-05
																		BRD2	rs16871297	BRD2	A/G		0.34	1.42e-05
																		MRPS21P1	rs12729349	-	G/A		0.52	2.02e-05
																		HPRTP4	rs2511398	-	A/G		1.51	2.28e-05
																		SCN7A	rs2218603	SCN7A	G/A		1.54	3.28e-05
																		SCN7A	rs1596996	SCN7A	G/A		1.53	3.63e-05
10	Ji Y et al 2013	White non-Hispanic Americans	DSM-IV	MDD	Response: ≥50% reduction in QIDS-C16 score from baseline to the last visit	SSRI	Citalopram Escitalopram	Citalopram: 10-20mg Escitalopram: 20-40mg	398	143/255	40.64 ± 13.5	274	NA	NA	124	NA	NA	RFK	rs11144870a				0.43	1.04e-06	Response status	Illumina Human610-Quad BeadChips	22907730	8 weeks
																		GCNT1	rs11144905a				0.45	1.43e-06
																		NA	rs9775457	EXD3			2.63	3.15e-06
																		GCNT1	rs785916a				0.46	7.5e-06
																		CDYL	rs1045074	CDYL			2.13	1.18e-05
																		LPIN1	rs3906767	MIR3681HG			0.4	1.3e-05
																		LPIN1	rs3954862	MIR3681HG			0.4	1.3e-05
																		LPIN1	rs731395	MIR3681HG			0.41	1.58e-05
																		FAM77D	rs1869733	NKAIN3			0.41	2.19e-05
																		CDH10	rs1428241	-			0.41	3.1e-05
																		DSCAM	rs2837754	DSCAM			0.32	3.72e-05
																		KCNK5	rs4711589	-			0.5	3.82e-05
																		C22orf19	rs2283859	THOC5			0.47	3.99e-05
																		KCNK5	rs1182864	-			2.07	4.04e-05
																		FAM77D	rs1455583	NKAIN3			0.42	4.06e-05
																		SEMA6D	rs6493270	SEMA6D			0.43	4.44e-05
																		MYOM3	rs4649163	MYOM3			0.5	4.7e-05
																		B4GALT6	rs2595372	B4GALT6			0.49	5.07e-05
																		GCNT1	rs680448	GCNT1			1.93	5.64e-05
																		CD82	rs714679	RPL34P22			0.53	5.71e-05
																		C8orf78	rs4242365	-			0.51	5.9e-05
																		BCKDHB	rs10485285	-			0.52	6.75e-05
																		ALK	rs13014477	ALK			2.15	7.5e-05
																		NIPSNAP1	rs16987839	-			0.49	7.93e-05
																		DSCAM	rs3804024	DSCAM			0.35	8.1e-05
					Remission: QIDS-C16 score of ≥5 at the last visit				398	143/255	40.64 ± 13.5	198	NA	NA	200	NA	NA	HTR1B	rs1379887a				0.49	9.05e-06	Remission status
																		GRK5	rs915120a				0.5	1.15e-05
																		NARS2	rs10899655	-			0.41	1.62e-05
																		HTR1B	rs7738598a				1.87	1.67e-05
																		HTR1B	rs898040a				0.51	1.69e-05
																		BTG1	rs790575	BTG1			0.47	2.03e-05
																		NA	rs6793050	SLC25A26			0.4	3.58e-05
																		BCKDHB	rs978814	BCKDHB			0.54	3.82e-05
																		ZNF11B	rs12413418	LINC01518			0.23	3.89e-05
																		SORCS2	rs16840617	SORCS2			1.91	4.05e-05
																		GRK5	rs12254134a				0.52	4.24e-05
																		PTPRM	rs12963758	PTPRM			4.35	4.44e-05
																		FLJ22624	rs1924939	-			0.54	4.67e-05
																		LOC400145	rs1359873	-			2.01	4.76e-05
																		GPR177	rs9436797	WLS			0.47	4.81e-05
																		BCKDHB	rs3812121	BCKDHB			0.55	4.94e-05
																		DNAH7	rs6414150	DNAH7			2.01	4.98e-05
																		HTR1B	rs9343638	MEI4			0.53	4.99e-05
																		SORCS2	rs757240	SORCS2			1.89	5.33e-05
																		RPL3L	rs2252523	RPL3L			0.53	5.49e-05
																		FLJ22624	rs9542990	-			0.52	6.2e-05
																		BCKDHB	rs9352817	BCKDHB			0.55	6.7e-05
																		HTR1B	rs1936158	-			1.87	6.89e-05
																		MRPL22	rs351294	-			0.33	7.4e-05
																		HTR1B	rs17777705	MEI4			0.49	7.62e-05
11	Garriock HA et al 2010	African-American and Caucasian	ICD-10 or DSM-IV	MDD	Response: ≥50% reduction in QIDS-SR score from baseline to the last visit	SSRI	Citalopram	NA	1491	580/911		883	331/552	42.9 ± 0.45	608	249/359	43.4 ± 0.54	UBE3C	rs6966038	-			1.64 (1.35-1.99)	4.65e-07	Responder vs. non-responder	Affymetrix 500K and 5.0 Human SNP Arrays	19846067	6 weeks
																		BMP7	rs6127921	-			0.61 (0.49-0.75)	3.45e-06
																		RORA	rs809736	RORA			1.52 (1.27-1.83)	8.19e-06
																		ACCN1	rs439783	ASIC2			1.4 (1.2-1.63)	1.62e-05
																		ANKS1B	rs201371	ANKS1B			0.7 (0.6-0.83)	2.06e-05
																		LRFN5	rs12883508	-			0.49 (0.36-0.68)	2.21e-05
																		IQSEC1	rs11128623	IQSEC1			0.48 (0.34-0.67)	2.29e-05
																		CADPS	rs1858385	CADPS			0.64 (0.52-0.79)	3.05e-05
																			rs1437956	MMADHC-DT			1.4 (1.2-1.64)	3.09e-05
																		NPHP3; ACAD11	rs4017724	NPHP3-AS1			1.42 (1.2-1.68)	3.6e-05
																			rs4654712	-			1.37 (1.18-1.59)	4.06e-05
																		C20orf26	rs6046805*	CFAP61			1.39 (1.19-1.62)	4.4e-05
																		PRDM2	rs2697992	PRDM2			0.7 (0.59-0.83)	4.97e-05
																		PRDM2	rs2744692	PRDM2			0.69 (0.58-0.83)	5.11e-05
																			rs17172738	-			1.37 (1.18-1.6)	5.73e-05
																		NPHP3; ACAD11	rs9879204	NPHP3-AS1			1.4 (1.19-1.65)	5.74e-05
																		NOL4	rs7239368*	NOL4			0.73 (0.63-0.85)	6.12e-05
																		SLC37A1	rs11701162	LINC01671			1.41 (1.19-1.66)	6.16e-05
																			rs6817919	LINC00955			1.88 (1.38-2.56)	6.17e-05
																		IGFBP3	rs788725	-			0.74 (0.64-0.86)	6.66e-05
																		SVIL	rs2368416	SVIL-AS1			0.74 (0.63-0.86)	7.02e-05
																			rs10499638	-			1.47 (1.22-1.78)	7.03e-05
																		ARNTL	rs4146387	ARNTL			0.44 (0.3-0.66)	7.04e-05
																			rs17151283	LINC01170			0.61 (0.48-0.78)	7.38e-05
																			rs10518306	LINC01091			0.6 (0.47-0.77)	7.69e-05
					Remission: QIDS-SR score of ≥5 at the last visit				1351	528/823		743	279/464	42.6 ± 0.49	608	249/359	43.4 ± 0.54	UBE3C	rs6966038	-			1.68 (1.37-2.04)	3.63e-07	Remitter vs. non-responder
																		BMP7	rs6127921	-			0.57 (0.46-0.72)	1.07e-06
																		EIF4A1P	rs2830840	-			0.68 (0.58-0.81)	5.48e-06
																		NOL4	rs7239368	NOL4			0.69 (0.59-0.82)	9.05e-06
																		GOLGB1	rs4472078	-			0.71 (0.61-0.83)	1.44e-05
																		SUMO1P1	rs6126982	-			0.72 (0.62-0.84)	2.98e-05
																		FLJ35424	rs6817919	LINC00955			1.96 (1.43-2.69)	3.3e-05
																		MGST2	rs8192100	H3P16			0.61 (0.49-0.77)	3.6e-05
																			rs4654712	-			1.39 (1.19-1.63)	3.87e-05
																		USPL1	rs11617613	USPL1			0.67 (0.55-0.81)	4.17e-05
																		HCLS1	rs9864907	HCLS1			0.69 (0.58-0.82)	4.34e-05
																		SLC37A1	rs11701162	LINC01671			1.43 (1.2-1.71)	5e-05
																		CADPS	rs1858385	CADPS			0.63 (0.51-0.79)	5.13e-05
																		C20orf26	rs6046805	CFAP61			1.4 (1.19-1.64)	5.35e-05
																		YTHDC2	rs2914161	-			1.4 (1.19-1.65)	5.44e-05
																		ARNTL	rs4146387	ARNTL			0.41 (0.26-0.63)	5.75e-05
																		ACCN1	rs439783	ASIC2			1.39 (1.18-1.62)	5.87e-05
																		PSAT1; C8orf62	rs2989579	-			0.69 (0.57-0.82)	6.04e-05
																		IQSEC1	rs11128623	IQSEC1			0.47 (0.33-0.68)	6.14e-05
																		TLE4	rs10512091	-			1.51 (1.23-1.84)	6.39e-05
																		LHFPL3	rs1468864	LHFPL3			3.86 (1.99-7.49)	6.63e-05
																		PRDM2	rs2744692	PRDM2			0.69 (0.57-0.83)	7.11e-05
																		LARGE	rs5999086	LARGE1			0.66 (0.54-0.81)	7.19e-05
																			rs4257844	-			1.57 (1.25-1.95)	7.42e-05
																		RORA	rs809736	RORA			1.47 (1.22-1.79)	7.64e-05

## Sheet: S5_MDD_Risk_Functional_Annotat
Supplementary Table S5: Functional Annotation of 31 replicated SNPs in MDD Susceptibility
24 Candidate SNPs
S.No.	Genes	Variants	Type of variant	SIFT		Polyphen		Regulome DB		SNP info				Gene based results
				Score	Prediction	Score	Prediction	Score	Rank	Splicing(ESE or ESS)	miRNA(miRanda)	RegPotential	Conservation	Ko mouse model	Antidepressant target	Brain expression
1	BDNF	rs6265	Missense variant	0.24	Tolerated	0.822	Possibly damaging	0.23772	5	-	-	0.423987	1	Y	Y	Y
2	COMT	rs4680	Missense variant	0.11	Tolerated	0.014	Benign	0.60906	4	Y	-	0.288484	0.601	Y	Y	-
3	MTHFR	rs1801133	Missense variant	0.02	Deleterious	0.996	Probably damaging	0.60906	4	-	-	0.357638	1	-	-	-
4	SOD2	rs4880	Missense variant	0.88	Tolerated	0	Benign	0.60906	4	Y	-	0.221228	0	Y	-	-
5	MTHFR	rs1801131	Missense variant	0.15	Tolerated	0.021	Benign	0.55436	1F	Y	-	0.400954	1	Y	-	-
6	PCLO	rs2522833	Missense variant	0.54	Tolerated	0.093	Benign	0.18412	7	Y	-	0.24212	1	-	-	Y
7	GNB3	rs5443	Synonymous variant	-		-		0.60906	4	-	-	0.437916	0.2	-	Y	Y
8	ABCB1	rs1045642	Synonymous variant	-		-		0	5	Y	-	0.396	0.018	Y	Y	-
9	ACE	rs4343	Synonymous variant	-		-		0.86817	2b	Y	-	0	0.963	Y	Y	-
10	CRHR1	rs242939	Intron variant	-		-		0	5	-	-	0.237791	0	Y	Y	Y
11	FKBP5	rs1360780	Intron variant	-		-		0.01167	5	-	-	0	0.833	Y	Y	-
12	FKBP5	rs4713916	Intron variant	-		-		0.30455	5	-	-	0	0	Y	Y	-
13	TPH1	rs1800532	Intron variant	-		-		0.18412	7	-	-	0.081237	0	Y	Y	-
14	CACNA1C	rs1006737	Intron variant	-		-		0.13454	5	-	-	0	0	Y	Y	Y
15	ESR1	rs9340799	Intron variant	-		-		0.18412	7	-	-	0	0.009	Y	-	-
16	ESR1	rs2234693	Intron variant	-		-		0.18412	7	-	-	0.06	0.002	Y	-	-
17	ACE	rs4295	Intron variant	-		-		0.70497	4	-	-	0.121187	0	Y	Y	-
18	NR3C1	rs41423247	Intron variant	-		-		0.55442	2b	-	-	0	0	Y	-	Y
19	SLC6A4	5-HTTLPR/rs774676466	Deletion,upstream gene variant	-		-		0.60906	4	-	-	-	-	Y	Y	Y
20	SLC6A2	rs2242446	5 prime UTR variant	-		-		0.38606	2b	-	-	0.316423	0	Y	Y	-
21	5HTR1A	rs6295	Upstream gene variant	-		-		0.60906	4	-	-	0	0.001	Y	Y	Y
22	5-HTR2A	rs6311	Upstream gene variant	-		-		0.13454	5	-	-	0.449578	0	Y	Y	Y
23	ACE	rs4291	Upstream gene variant	-		-		0.70497	4	-	-	0.4182	0	Y	Y	-
24	TNF-α	rs1800629	Upstream gene variant	-		-		0.30286	1d	-	-	0.040179	0	Y	-	-
3 GWAS SNPs
S.No.	Genes	Variants	Type of variant	SIFT		Polyphen		Regulome DB		SNP info				Gene based results
				Score	Prediction	Score	Prediction	Score	Rank	Splicing(ESE or ESS)	miRNA(miRanda)	RegPotential	Conservation	Ko mouse model	Antidepressant target	Brain expression
1	PLOD1	rs2273289	Downstream gene variant	-	-	-	-	0.84573	2b	-	-	0.166985	0.001	Y	-	-
2	LINC00687	rs2423618	Intron variant	-	-	-	-	0.33118	6	-	-	0.092911	0	-	-	-
3	PCLO	rs2715148	Intron variant	-	-	-	-	0	5	-	Y	0	0.969	-	-	Y
4 SNPs Common in both
S.No.	Genes	Variants	Type of variant	SIFT		Polyphen		Regulome DB		SNP info				Gene based results
				Score	Prediction	Score	Prediction	Score	Rank	Splicing(ESE or ESS)	miRNA(miRanda)	RegPotential	Conservation	Ko mouse model	Antidepressant target	Brain expression
1	PCLO	rs2522833	Missense variant	0.54	Tolerated	0.093	Benign	0.18412	7	Y	-	0.24212	1	Y	-	Y
2	PCLO	rs2715147	Intron variant	-	-	-	-	0.13454	5	-	-	0	0.012	Y	-	Y
3	BICC1	rs9416742	Intron variant	-	-	-	-	0.60906	4	-	-	0	0.001	Y	-	-
4	BICC1	rs999845	Intron variant	-	-	-	-	0.60906	4	-	-	0.111234	0	Y	-	-

## Sheet: S6_Drug_Resp_ Funtional_Annotat
Supplementary Table S6: Functional Annotation of 18 replicated SNPs in Antidepressant Response
15 Candidate Variants
S.NO.	Variants	Gene	Type of variant	SIFT		Polyphen		Regulome DB		SNP info				Gene based results
				Score	Prediction	Score	Prediction	Score	Rank	Splicing(ESE or ESS)	miRNA(miRanda)	RegPotential	Conservation	Ko mouse model	Antidepressant target	Brain expression
1	rs6265	BDNF	Missense variant	0.24	Tolerated	0.822	possibly damaging	0.23772	5	-	-	0.423987	1	Y	Y	Y
2	rs2470890	CYP1A2	Synonymous variant	-	-	-	-	0.55436	1f	-	-	0.291684	0.005	Y	Y	-
3	rs6313	HTR2A	Synonymous variant	-	-	-	-	0.85988	3a	-	-	0.304939	0.01	Y	Y	Y
4	rs5443	GNB3	Synonymous variant	-	-	-	-	0.60906	4	-	-	0.437916	0.2	-	Y	Y
5	rs7997012	HTR2A	Intron variant	-	-	-	-	0.59881	6	-	-	0	0.001	Y	Y	Y
6	rs2066713	SLC6A4	Intron variant	-	-	-	-	0.60906	4	-	-	0	0	Y	Y	Y
7	rs41423247	NR3C1	Intron variant	-	-	-	-	0.55442	2b	-	-	0	0	Y	-	Y
8	rs2171363	TPH2	Intron variant	-	-	-	-	0.60906	4	-	-	0.262284	0.229	Y	Y	Y
9	rs1954787	GRIK4	Intron variant	-	-	-	-	0	5	-	-	0.108858	0.002	-	-	Y
10	rs1360780	FKBP5	Intron variant	-	-	-	-	0.01167	5	-	-	0	0.833	Y	Y	-
11	5HTTLPR/rs774676466	SLC6A4	Deletion,upstream gene variant	-	-	-	-	0.60906	4	-	-	-	-	Y	Y	Y
12	STIN2-VNTR	SLC6A4	Indel	-	-	-	-	-	-	-	-	-	-	Y	Y	Y
13	rs2075507	COMT	2KB Upstream variant	-	-	-	-	0.58955	5	-	-	NA	0	Y	Y	-
14	rs6295	5HTR1A	Upstream gene variant	-	-	-	-	0.60906	4	-	-	0	0.001	Y	Y	Y
15	rs334558	GSK3B	5 prime UTR variant	-	-	-	-	0.70497	4	-	-	0.403161	1	Y	Y	Y
2 GWAS variant
S.NO.	Genes	Variants	Type of variant	SIFT		Polyphen		Regulome DB		SNP info				Gene based results
				Score	Prediction	Score	Prediction	Score	Rank	Splicing(ESE or ESS)	miRNA(miRanda)	RegPotential	Conservation	Ko mouse model	Antidepressant target	Brain expression
1	rs6046805	CFAP61	Intron variant	-	-	-	-	0.13454	5	-	-	0	0.004	-	-	-
2	rs6966038	UBE3C	NA	-	-	-	-	0.60906	4	-	-	0	0.035	Y	-	-
1 variant in Both Candidate and GWAS
S.NO.	Genes	Variants	Type of variant	SIFT		Polyphen		Regulome DB		SNP info				Gene based results
				Score	Prediction	Score	Prediction	Score	Rank	Splicing(ESE or ESS)	miRNA(miRanda)	RegPotential	Conservation	Ko mouse model	Antidepressant target	Brain expression
1	rs6127921	BMP7	NA	-	-	-	-	0.35072	6	-	-	NA	0.004	Y	-	Y

## Sheet: S7_NO_Association_Studies
	Supplementary Table S7a: Non significant studies in MDD Susceptibility of replicated variants							Supplementary Table S7b: Non significant studies in MDD Response of replicated variants
	S.No.	SNP	Gene	Studies with No association	PMIDs			S.No.	SNP	Gene	Studies with No association (Response)	No association (Response) PMIDs	Studies with No association (Remission)	No association (Remission) PMIDs
	1	5HTTLPR	SLC6A4	10	31228794;10483058;9832193;11240581;11311507;9514579;16804504;19468717;17698206;9799087			1	5-HTTLPR	SLC6A4	10	21263010;19272758;17606812;17123473;24911443;20640435;15993855;15337646;14624186;26261165	9	20022223;19606452;17606812;30426571;22885912;20664233;18484082;17853254;12476327
	2	rs6265	BDNF	12	27994504;14582140;16497333;22094229;20682308;27212180;23255668;22194899;20033742;16343697;35024737;34411117			2	STin2-VNTR	SLC6A4	6	22883353;30426571;20664233;18253134;16302021;12374640	2	20664233;18253134
	3	rs4680	COMT	3	20071037;10483058;24555772			3	rs6265	BDNF	6	21338649;20664232;24958631;17460549;17092970;14582140	5	20022223;19493959;24958631;17460549;14582140
	4	rs1801133	MTHFR	6	27994504;16223965;22108397;26021967;23255668;20163778			4	rs7997012	HTR2A	2	20453658;19937159	4	26745768;20453658;19937159;21741447
	5	rs2242446	SLC6A2	4	11927173;17353941;26051731;19844206			5	rs6295	5HTR1A	8	22064163;17570737;2491144;20453658;19560507;26261165;19590397;15447813	3	20022223;20453658;19590397
	6	rs5443	GNB3	1	27994504			6	rs5443	GNB3	3	18325652;17943025;12650956	4	18325652;17943025;26745768 ;14647404
	7	rs1045642	ABCB1	0				7	rs334558	GSK3B	0		0
	8	rs9340799	ESR1	0				8	rs2470890	CYP1A2	0		0
	9	rs6295	5HTR1A	4	19590397;18163385;19730445;15927089			9	rs6313	HTR2A	6	21937687;19937159;26261165;19590397;12057029;27445478	4	20022223;19937159;19590397;27445478
	10	rs2234693	ESR1	0				10	rs2066713	SLC6A4	1	17123473	1	19844206
	11	rs4291	ACE	1	22688325			11	rs41423247	NR3C1	2	33154348;25086452	2	25358426;24422887
	12	rs242939	CRHR1	1	27549215			12	rs2171363	TPH2	0		0
	13	rs6311	5-HTR2A	4	27756686;19590397;19428704;15927089			13	rs2075507	COMT	1	20531207	0
	14	rs1360780	FKBP5	2	31219960;27549215			14	rs1954787	GRIK4	0		0
	15	rs4713916	FKBP5	1	27549215			15	rs1360780	FKBP5	4	19676097;33154348 ;25086452;18191112	1	24422887
	16	rs1800532	TPH1	8	19590397; 11426508;10483058;16314762;26620113;15927089;15544576;34411117			16	rs6046805	CFAP61	0		0
	17	rs1006737	CACNA1C	1	22647524			17	rs6966038	UBE3C	0		0
	18	rs4880	SOD2	0				18	rs6127921	BMP7	0		0
	19	rs1801131	MTHFR	1	20163778
	20	rs2522833	PCLO	0
	21	rs1800629	TNF-α	1	25315113
	22	rs4295	ACE	0
	23	rs4343	ACE	0
	24	rs2273289	PLOD1	0
	25	rs2715148	PCLO	0
	26	rs2423618	LINC00687	0
	27	rs2522833	PCLO	0
	28	rs2715147	PCLO	0
	29	rs9416742	BICC1	0
	30	rs999845	BICC1	0
	31	rs41423247	NR3C1	4	25765757;27549215;21764460;35024737
